# Supplementary material for: Allele specific expression of Dof genes responding to hormones and abiotic stresses in sugarcane
Source: PLoS One. 2020 Jan 16;15(1):e0227716. doi: 10.1371/journal.pone.0227716 (PMC6964845; doi:10.1371/journal.pone.0227716)
Supplement: S1 Table — (XLSX) [file pone.0227716.s001.xlsx]

## Sheet: Sheet1
List of SsDof genes identified in this study.
Gene Name	Gene ID	Sequence Type	Sequences
SsDof1-1	Sspon.001A0039820	CDS	ATGGCTCCTCGCCCTGACATGGCGGCTGTGGTCGCTGCGAGCGGCGGCGGCGGGCCGACTGGCGGCGGCTCCGCTATCCGGCCGGGCTCCATGACCGAGCGGGCCAGGCTCGCCAAGATCCCACAGCCGGAGCCGGGGCTGAAGTGCCCGCGCTGCGAGTCCACCAACACCAAGTTCTGCTACTTCAACAACTACTCGCTCTCCCAGCCGCGCCACTTCTGCAAGACGTGCCGCCGGTACTGGACGCGCGGCGGCGCGCTCCGGAACGTGCCCCGCACCAAGTCGTCCAAGTCCAACTCCTCGTCGGCCGCCTCTGCTTCTGGCGCGGGCGGGACGTCGTCGTCCACCTCGTCCACTGCTACCGGCGGCAGCAGCGCGGGCGGCGCCTCTGCCGCCATC…
		Protein	MAPRPDMAAVVAASGGGGPTGGGSAIRPGSMTERARLAKIPQPEPGLKCPRCESTNTKFCYFNNYSLSQPRHFCKTCRRYWTRGGALRNVPRTKSSKSNSSSAASASGAGGTSSSTSSTATGGSSAGGASAAIMPPHQGHGQLPFLASLHPLAGGDHYSTGASRLGFPGLSSLDPVDYHQFGASAGGGGGAAIGLEQWRLPQIQQFPFLSGRPDAVPPTMSGIYPFDVEGHGGDGTGFAGHMLGGSKVPGSAGLITQLASVKMEDNPASAAMANSSPREFLGLPGNLQFWGGGSNGGANGNNVGGAGNTGGGGGGGGGGGAVAPGSSWVDLSGFNSSSSGNVL*
SsDof1-2	Sspon.001A0040020	CDS	ATGAAAAAAGCAAGGCCGCCGCCCCTTCCAAGTGGCGGCGCCGGAGGAGGAGGAGGCGGCGGCGGCATGGACGCGCATGCGCATCATCATCATCAGCTGCCACCGCGGCGGCGGCGGGCCGACTGGCGGCGGCTCCGCTATCCGGCCGGGCTCCATGACCGAGCGGGCCAGGCTCGCCAAGATCCACAGCCGGAGCCGGGGCTGAAGTGCCCGCGCTGCGAGTCCACCAACACCAAGTTCTGCTACTTCAACAACTACTCGCTCTCCCAGCCGCGCCACTTCTGCAAGACGTGCCGCCGGTACTGGACGCGCGGCGGCGCGCTCCGGAACGTGCCCCGCACCAAGTCGTCCAAGTCCAACTCCTCGTCGGCCGCCTCTGCTTCTGGCGCGGGCGGGACG…
		Protein	MKKARPPPLPSGGAGGGGGGGGMDAHAHHHHQLPPRRRRADWRRLRYPAGLHDRAGQARQDPQPEPGLKCPRCESTNTKFCYFNNYSLSQPRHFCKTCRRYWTRGGALRNVPRTKSSKSNSSSAASASGAGGTSSSTSSTATGGSSAGGASAAIMPPHQGHGQLPFLASLHPLAGGDHYSTGASRLGFPGLSSLDPVDYHQFGASAGGGGGAAIGLEQWRLPQIQQFPFLSGRPDAVPPTMSGIYPFDVEGHGGDGTGFAGHMLGGSKVPGSAGLITQLASVKMEDNPASAAMANSSPREFLGLPGNLQFWGGGSNGGANGNNVGGAGNTGGGGGGGGGGGAVAPGSSWVDLSGFNSSSSGNVL*
SsDof1-3	Sspon.001A0040040	CDS	ATGAAAAAAGCAAGGCCGCCGCCCCTTCCAAGTGGCGGCGCCGGAGGAGGAGGAGGCGGCGGCGGCATGGACGCGCATGCGCATCATCATCATCAGCTGCCACCGGTGCCACCCCCTGGCGGAGCTCTCATGGCTCCTCGCCCTGACATGGCGGCTGTGGTCGCTGCGAGCGGCGGCGGCGGGCCGACTGGCGGCGGCTCCGCTATCCGGCCGGGCTCCATGACCGAGCGGGCCAGGCTCGCCAAGATCCCACAGCCGGAGCCGGGGCTGAAGTGCCCGCGCTGCGAGTCCACCAACACCAAGTTCTGCTACTTCAACAACTACTCGCTCTCCCAGCCGCGCCACTTCTGCAAGACGTGCCGCCGGTACTGGACGCGCGGCGGCGCGCTCCGGAACGTG…
		Protein	MKKARPPPLPSGGAGGGGGGGGMDAHAHHHHQLPPVPPPGGALMAPRPDMAAVVAASGGGGPTGGGSAIRPGSMTERARLAKIPQPEPGLKCPRCESTNTKFCYFNNYSLSQPRHFCKTCRRYWTRGGALRNVPVGGGCRRNKRTKSSKSNSSSAASASGAGGTSSSTSSTATGGSSAGGASAAIMPPHQGHGQLPFLASLHPLAGGDHYSTGASRLGFPGLSSLDPVDYHQFGASAGGGGGAAIGLEQWRLPQIQQFPFLSGRPDAVPPTMSGIYPFDVEGHGGDGTGFAGHMLGGSKVPGSAGLITQLASVKMEDNPASAAMANSSPREFLGLPGNLQFWGGGSNGGANGNNVGGAGNTGGGGGGGGGGGAVAPGSSWVDLSGFNSSSSGNVL*
SsDof1-4	Sspon.001B0041380	CDS	ATGGTCTTTTCTTCGGTTCCTGTCTATCTTGATCCACCCAATTGGAACCAGCACCAGCACCAGCACCAGCCGCAGCAGCAGCAACAGCAAGCTCACCATGGCCAGCTTCCAAGTGGCGGCGCCGGAGGAGGAGGAGGCGGCGGCGGCATGGACGCGCATGCGCATCATCATCATCAGCTGCCACCGGTGCCACCCCCTGGCGGAGCTCTCATGGCTCCTCGCCCTGACATGGCGGCTGTGGTCGCTGCGAGCGGCGGCGGCGGGCCGACTGGCGGTGGCTCCGCTATCCGGCCGGGCTCCATGACCGAGCGGGCCAGGCTCGCCAAGATCCCACAGCCGGAGCCGGGGCTGAAGTGCCCGCGCTGCGAGTCCACCAACACCAAGTTCTGCTACTTCAAC…
		Protein	MVFSSVPVYLDPPNWNQHQHQHQPQQQQQQAHHGQLPSGGAGGGGGGGGMDAHAHHHHQLPPVPPPGGALMAPRPDMAAVVAASGGGGPTGGGSAIRPGSMTERARLAKIPQPEPGLKCPRCESTNTKFCYFNNYSLSQPRHFCKTCRRYWTRGGALRNVPVGGGCRRNKRTKSSKSNSSSAASASGAGGTSSSTSSTATGGSSAGGASAAIMPPHQGHGQLPFLASLHPLAGGDHYSTGASRLGFPGLSSLDPVDYHQFGASAGGGGGAAIGLEQWRQPQIQQFPFLSGRPDAVPPTMSGIYPFDVEGHGGDGTGFAGHMLGGSKVPGSAGLITQLASVKMEDNPASAAMANSSPREFLGLPGNLQFWGGGSNGGANGNNVGGAGNTGGGGGGGGGGG…
SsDof1-5	Sspon.001D0049380	CDS	ATGGACGCGCATGCGCATCATCATCATCAGCTGCCGCCGGTGCCACCCCCTGGCGGAGCTCTGGCTCCTCGCCCTGACATGGCGGCTGTGGTCGCTGCGAGCGGCGGCGGCGGGCCGACTGGCGGCGGCTCCGCTATCCGGCCGGGCTCCATGACCGAGCGGGCCAGGCTCGCCAAGATTCCACAGCCGGAGCCGGGGCTGAAGTGCCCGCGCTGCGAGTCCACCAACACCAAGTTCTGCTACTTCAACAACTACTCGCTCTCCCAGCCGCGCCACTTCTGCAAGACGTGCCGCCGGTACTGGACGCGCGGCGGCGCGCTCCGGAACGTGCCCGTCGGCGGTGGGTGCCGCCGCAACAAGCGCACCAAGTCGTCCAAGTCCAACTCCTCGTCGGCCGCC…
		Protein	MDAHAHHHHQLPPVPPPGGALAPRPDMAAVVAASGGGGPTGGGSAIRPGSMTERARLAKIPQPEPGLKCPRCESTNTKFCYFNNYSLSQPRHFCKTCRRYWTRGGALRNVPVGGGCRRNKRTKSSKSNSSSAASASGAGGTSSSTSSTATGGSSAGGASAAIMPPHQGHGQLPFLASLHPLAGGDHYSTGASRLGFPGLSSLDPVDYHQFGASAARGGGGGGAAIGLEQWRLPQIQQFPFLSGRPDAVPPTMSGIYPFDVEGHGGDGTGFAGHMLGGSKVPSSAGLITQLASVKMEDNPASAAMANSSPREFLGLPGNLQFWGGGSNGGANGNNVGGAGNTGGGGGGGGGGGGAVAPGSSWVDLSGFNSSSSGN
SsDof1-6	Sspon.003A0031600	CDS	ATGGACGCGCATGCGCATCATCATCATCAGCTGCCGCCGGTGCCACCCCCTGGCGGAGCTCTCATGGCTCCTCGCCCTGACATGGCGGCTGTGGTCGCTGCGAGCGGCGGCGGCGGGCCGACTGGCGGCGGCTCCGCTATCCGGCCGGGCTCCATGACCGAGCGGGCCAGGCTCGCCAAGATCCCACAGCCGGAGCCGGGGCTGAAGTGCCCGCGCTGCGAGTCCACCAACACCAAGTTCTGCTACTTCAACAACTACTCGCTCTCCCAGCCGCGCCACTTCTGCAAGACGTGCCGCCGGTACTGGACGCGCGGCGGCGCGCTCCGGAACGTGCCCGTCGGCGGTGGGTGCCGCCGCAACAAGCGCACCAAGTCGTCCAAGTCCAACTCCTCGTCGGCC…
		Protein	MDAHAHHHHQLPPVPPPGGALMAPRPDMAAVVAASGGGGPTGGGSAIRPGSMTERARLAKIPQPEPGLKCPRCESTNTKFCYFNNYSLSQPRHFCKTCRRYWTRGGALRNVPVGGGCRRNKRTKSSKSNSSSAASASGAGGTSSSTSSTATGGSSAGGASAAIMPPHQGHGQLPFLASLHPLAGGDHYSTGASRLGFPGLSSLDPVDYHQFGASAGGGGGAAIGLEQWRLPQIQQFPFLSGRPDAVPPTMSGIYPFDVEGHGGDGTGFAGHMLGGSKVPSSAGLITQLASVKMEDNPASAAMANSSPREFLGLPGNLQFWGGGSNGGANGNNVGGAGNTGGGGGGGGGGGGAVAPGSSW
SsDof1-7	Sspon.007C0001360	CDS	ATGGCGGCTGTGGTCGCTGCGAGCGGCGGCGGCGGGCCGACTGGCGGCGGCTCCGCTATCCGGCCGGGCTCCATGACCGAGCGGGCCAGGCTCGCCAAGATCCCACAGCCGGAGCCGGGGCTGAAGTGCCCGCGCTGCGAGTCCACCAACACCAAGTTCTGCTACTTCAACAACTACTCGCTCTCCCAGCCGCGCCACTTCTGCAAGACGTGCCGCCGGTACTGGACGCGCGGCGGCGCGCTCCGGAACGTGCCCGTCGGCGGTGGGTGCCGCCGCAACAAGCGCACCAAGTCGTCCAAGTCCAACTCCTCGTCGGCCGCCTCTGCTTCTGGCGCGGGCGGGACGTCGTCGTCCACCTCGTCCACTGCTACCGGCGGCAGCAGCGCGGGCGGCGCCTCT…
		Protein	MAAVVAASGGGGPTGGGSAIRPGSMTERARLAKIPQPEPGLKCPRCESTNTKFCYFNNYSLSQPRHFCKTCRRYWTRGGALRNVPVGGGCRRNKRTKSSKSNSSSAASASGAGGTSSSTSSTATGGSSAGGASAAIMPPHQGHGQLPFLASLHPLAGGDHYSTGASRLGFPGLSSLDPVDYHQFGASAAGGGSAAIGLEQWRLPQIQQFPFLSGRPDAVPPTMSGIYPFDVEGHGGDGTGFAGHMLGGSKVPSSAGLITQLASVKMEDNPASAAMANSSPREFLGLPGNLQFWGGGSNGGANGNNVGGAGNTGGGGGGGGGGGGAVAPGSSWVDLSGFNSSSSGNVL*
SsDof2-1	Sspon.001A0036180	CDS	ATGGACCAGCTCAAGAGCGTGAACGACGTGAACCCGGCGTCCCTGCCCCTGTTGCTGCATCCCGTCGTCTCCAACCCATCGCCCACGTCCTCCTCCTCGACGTCGTCGCGCTCGTCTGCGCAGCAGCAGCAGCGGTCGACGTCGGCAACGTCTTCGCCGCAGGGGCAGCAGCAGGGCCAGGGACAAGGGCAAGGGGCGGAGCAGACGCCTCTGCGGTGCCCCCGGTGTAACTCCTCCAACACCAAGTTCTGCTACTACAACAACTACAACCTCACCCAGCCGCGCCACTTCTGCAAGACGTGCCGCCGGTACTGGACCAAGGGCGGCGCGCTCCGCAACGTCCCCATCGGCGGCGGCTGCCGCAAGCCGCGCCCCATGCCCACGCCCGTCGCGAAGCCG…
		Protein	MDQLKSVNDVNPASLPLLLHPVVSNPSPTSSSSTSSRSSAQQQQRSTSATSSPQGQQQGQGQGQGAEQTPLRCPRCNSSNTKFCYYNNYNLTQPRHFCKTCRRYWTKGGALRNVPIGGGCRKPRPMPTPVAKPAVSCKAVGGGVPSLGLGVGLGMAMGAGGPGPWASSQQAAAAQLMALLNSARGVHQGGGNMHRLLGLDAMAHLPLHVLPGAGNNNAGGTAPSLWPQSAPRAIPNMPLHMDSHSQLGMGPLGQHDVLSSLGLKLPPPSSSPAAASYYSDQLHAVVSSAAGRGGHEYEAAASGATSLPCTTALTSLPPAASSVSAALTSCATVGLDLPPVSVPTSEMQYWAAGPAAMSVAWPDLPTPNGAFP*
SsDof2-2	Sspon.001B0043630	CDS	ATGGACCAGCTCAAGAGCGTGAACGACGTGAACCCAGCGTCCCTGCCCCTGCTGCTGCATCCCGTCGTCTCCAACCCATCGCCCACGTCCTCCTCCTCGACGTCGTCGCGCTCGTCTGCGCAGCAGCAGCAGCGGTCGACGTCGGCAACGTCGTCGCCGCAGGGGCAGCAGCAGGGCCAGGGGCAAGGGCAAGGGGCGGAGCAGACGCCTCTGCGGTGCCCCCGGTGTAACTCCTCCAACACCAAGTTCTGCTACTACAACAACTACAACCTCACCCAGCCGCGCCACTTCTGCAAGACGTGCCGCCGGTACTGGACCAAGGGCGGCGCGCTCCGCAACGTCCCCATCGGCGGCGGCTGCCGCAAGCCGCGCCCCATGCCCACGCCCGTCGCGAAGCCG…
		Protein	MDQLKSVNDVNPASLPLLLHPVVSNPSPTSSSSTSSRSSAQQQQRSTSATSSPQGQQQGQGQGQGAEQTPLRCPRCNSSNTKFCYYNNYNLTQPRHFCKTCRRYWTKGGALRNVPIGGGCRKPRPMPTPVAKPAVSCKAVGGGVPSLGLGVGLGMAMGAGGPGPWASSQQAAAAQLMALLNSARGVHQGGGNMHRLLGLDAMAHLPLHVLPGAGNNNAGGTAPSLWPQSAPRAIPNTPLHMDSHSQLGMGPLGQHDVLSSLGLKLPPPSSSPAAASYYSDQLHAVVSSAAGRGGHEYEAAPSGATSLPCTTALTSLPPAASSASAALTSCATVGLDLPPVSVPTSEMQYWAAGPAAMSVAWPDLPTPNGAFP*
SsDof3-1	Sspon.001A0029370	CDS	ATGTCGCCGTTCGCGCCGCTGCCGCACAACACCTGCAAGCACGACGTCCACCGCCACCTCACCGCCACGACGACGACGATGGCGGCCACTTCCGGCGGCACCACCAACAATGTTACCACGGGTGCGGCGGCCGACATGGCCGCCTACCTCCAGCAGCTGCAGGACGCCGAGGCGGCCAATAAGAGCAACGGCGGGACCGCGGCGCGCGGGGAGCAGTGCCCGCGGTGCGCGTCGCACGACACCAAGTTCTGCTACTACAACAACTACAACACGTCGCAGCCGCGGCACTTCTGCCGCGCCTGCCGCCGCTACTGGACGCTGGGCGGCTCCCTCCGCAACGTCCCCATCGGCGGGTCCACGCGCAAGCGCCCGCGCCTGGCGCACCACAACCACCACCAG…
		Protein	MSPFAPLPHNTCKHDVHRHLTATTTTMAATSGGTTNNVTTGAAADMAAYLQQLQDAEAANKSNGGTAARGEQCPRCASHDTKFCYYNNYNTSQPRHFCRACRRYWTLGGSLRNVPIGGSTRKRPRLAHHNHHQHQHQHASRRAPAAHAFGLGLPPPMMPPLQPSSSSSQGQGGGLLGSLFALGAAGPLLEGRGTGSSSFDFDLGLGLPTTGPLHLGAGAGAGEAAAVQMQGLGLRGGGGSAAGSSSSFLWPAGLLLDNDSVDTWKMPPGAGAGAGSMWPDFSAATAAPHTGGLLHGGAHL
SsDof3-2	Sspon.001C0028070	CDS	ATGGCAGGCCAAGTAATGGAAGCGCAGGCAGCGCGGCTGCAGCCTCCCACCATGTCGCCGTTCGCGCCGCTGCCGCACAACACCTGCAAGCACGATGTCCACCACCACCACCTCACCGCCACGACGACGACGATGGCGGCCACTTCCGGCGGCACCACCAACAATGTTACCACGGGTGCGGCGGCCGACATGGCTGCCTACCTCCAGCAGCTGCAGGACGCCGAGGCGGCCAATAAGAGCAACGGCGGGACCGCGGCGCGCGGGGAGCAGTGCCCGCGGTGCGCGTCGCACGACACCAAGTTCTGCTACTACAACAACTACAACACGTCGCAGCCGCGGCACTTCTGCCGCGCCTGCCGCCGCTACTGGACGCTGGGCGGCTCCCTCCGCAACGTCCCC…
		Protein	MAGQVMEAQAARLQPPTMSPFAPLPHNTCKHDVHHHHLTATTTTMAATSGGTTNNVTTGAAADMAAYLQQLQDAEAANKSNGGTAARGEQCPRCASHDTKFCYYNNYNTSQPRHFCRACRRYWTLGGSLRNVPIGGSTRKRPRLAHHNHHQHQHQHASRRAPAAHAFGLGLPPPMMPPLQPSSSSSQGQGGGLLGSLFALGGAGSSSFDFDLGLGLPTTGPLHLGAGAGEAAAVQMQGLGLRGGGGSAAGSSSSFLWPAGLLLDNDSVDTWKMPPGAGAGA
SsDof3-3	Sspon.001D0029560	CDS	ATGGCAGGCCAAGTAATGGAAGCGCAGGCAGCGCGGCTGCAGCCTCCCACCATGTCGCCGTTCGCGCCGCTGCCGCACAACACCTGCAAGCACGACGTCCACCACCACCTCACCGCCACGACGACGACGATGGCGGCCACTTCCGGCGGCACCACCAACAACGTTACCACGGGTGCGGCGGCCGACATGGCTGCCTACCTCCAGCAGCTGCAGGACGCCGAGGCGGCCAATAAGAGCAACGGCGGGACCGCGGCGCGCGGGGAGCAGTGCCCGCGGTGCGCGTCGCACGACACCAAGTTCTGCTACTACAACAACTACAACACGTCGCAGCCGCGGCACTTCTGCCGCGCCTGCCGCCGCTACTGGACGCTGGGCGGCTCCCTCCGCAACGTCCCCATC…
		Protein	MAGQVMEAQAARLQPPTMSPFAPLPHNTCKHDVHHHLTATTTTMAATSGGTTNNVTTGAAADMAAYLQQLQDAEAANKSNGGTAARGEQCPRCASHDTKFCYYNNYNTSQPRHFCRACRRYWTLGGSLRNVPIGGSTRKRPRLAHHNHHQHQNASRRAPAAHAFGLGLPPPMMPPLQPSSSSQGQGGGLLGSLFALGAAGPLLEGRGAGSSSFDFDLGLGLPTTGPLHLGAGAGEAAAVQMQGLGLRGGGGSAAGSSSSFLWPAGLLLDNDSVDTWKMPPGAGAGAGSMWPDFFSSPAASAPQTGGMLHGGGHLM
SsDof4-1	Sspon.001B0032400	CDS	ATGGCGTCGGCGACGGGGGACGACGCGGCCGGGACACGGAAGGGCGGCACCGGCGGTGCAACTGCCGGCGGGGGCACGGCGCCGCCTGCAGCTACCACGCAGACGCAGACGCAGCAGCAGCCGCCGCCCCCGCCGCCCGAGCAGGGGCTGCGGTGCCCGCGCTGCGACTCCCCCAACACCAAGTTCTGCTACTACAACAACTACAGCCTCTCGCAGCCGCGCCACTTCTGCAAGACGTGCCGCAGGTACTGGACCAAGGGCGGCGCGCTCCGCAACGTGCCCGTCGGCGGGGGATGCCGCAAGAACAAGCGCTCGCGCTCCGCGGCCGCCGTGGCCGCGGCGGCGGCCGCGGCCTCCTCGCGCCTCTCGCTCAACCTGCCGCCGGAGGCCGCCGCCGCC…
		Protein	MASATGDDAAGTRKGGTGGATAGGGTAPPAATTQTQTQQQPPPPPPEQGLRCPRCDSPNTKFCYYNNYSLSQPRHFCKTCRRYWTKGGALRNVPVGGGCRKNKRSRSAAAVAAAAAAASSRLSLNLPPEAAAADQQAARLGFLGAVAAGAHPAVASSPIGGGGGAPAVDYHQQAGMMALPRLHAPGAVVGQYVPFGEWPSGDVSSGGGAVNGGAAVSMSSSIASSIESLSFINQDLHWKLQQQRLATMFLGTPTTSSGAAAAGSAAVPHVVGGAFLQMAAGPPPGMVEATMPSAAATSWFMDSSACYVLPSPTTHHANTAAAAVANSNCNVVNSSGGRSSGGGDDDNATSNNNCGSAIPSWGDMSTFAMLP*
SsDof4-2	Sspon.001B0046520	CDS	ATGGCGTCGGCGACGGCGGTGGCGACGGGGGACGACGCGGCCGGGACACGGAAGGGCGGCACCGGCGGTGCAACTGCCGCCGGGGGCACGGCGCCGCCTGCAGCTACCACGCAGACGCAGACGCAGCAGCAGCCGCCGCCCCCGCCGCCCGAGCAGGGGCTGCGGTGCCCGCGCTGCGACTCCCCCAACACCAAGTTCTGCTACTACAACAACTACAGCCTCTCGCAGCCGCGCCACTTCTGCAAGACGTGCCGCCGGTACTGGACCAAGGGCGGCGCGCTCCGCAACGTGCCCGTCGGCGGGGGATACCGCAAGAACAAGCGCTCGCGCTCCGCGGCCGCCGTGGCCGCGGCCTCCTCGCGCCTCTCTCTCAACCTGCCGCCGGAGGCCGCCGCCGCC…
		Protein	MASATAVATGDDAAGTRKGGTGGATAAGGTAPPAATTQTQTQQQPPPPPPEQGLRCPRCDSPNTKFCYYNNYSLSQPRHFCKTCRRYWTKGGALRNVPVGGGYRKNKRSRSAAAVAAASSRLSLNLPPEAAAADQQAARLGFLGAVAAGAHTAVASSPIGGGGAPAVDYHQQAGMMALPRLHAPGAVVGQYVPFGEWPSGDVSSGGGAVNGGAAVSMSSSIASSIESLSFINQDLHWKLQQQRLATMFLGTPTTSSGAVEAHVDGAAAAGSAAAPHVVGGAFLQMVAGPPPPPGMVEATMPSAAATSWFMDSSACYVLPSPTMHHANTAAAAVANSNCNVVNSSGGRSSGGGDDDNATSNNNCGSAIPSWGDMSTFAMLP*
SsDof4-3	Sspon.001D0028210	CDS	ATGGCGTCAGCGACGGCGGTGACGACGGGGGACGACGCGGCCGGGACACGGAAGGGCGGCACCGGCGGTGCAACTGCCGGTGGGGGCACGGCGCCGCCTGCAGCTACCACGCAGACGCAGACGCAGCAGCAGCCGCCGCCCCCGCCGCCCGAGCAGGGGCTGCGGTGCCCGCGCTGCGACTCCCCCAACACCAAGTTCTGCTACTACAACAACTACAGCCTCTCGCAGCCGCGCCACTTCTGCAAGACGTGCCGCAGGTACTGGACCAAGGGCGGCGCGCTCCGCAACGTGCCCGTCGGCGGGGGATGCCGCAAGAACAAGCGCTCGCGCTCCGCGGCCGCCGTGGCCGCGGCGGCGGCCGCGGCCTCCTCGCGCCTCTCGCTCAACCTGCCGCCGGAG…
		Protein	MASATAVTTGDDAAGTRKGGTGGATAGGGTAPPAATTQTQTQQQPPPPPPEQGLRCPRCDSPNTKFCYYNNYSLSQPRHFCKTCRRYWTKGGALRNVPVGGGCRKNKRSRSAAAVAAAAAAASSRLSLNLPPEAAAADQQAARLGFLGAVAAGAHPAVASSPIGGGGGAPAVDYHQQAGMMALPRLHAPGAVVGQYVPFGEWPSGDVSSGGGAVNGGAAVSMSSSIASSIESLSFINQDLHWKLQQQRLATMFLGTPTTSSGAAAAGSAAVPHVVGGAFLQMAAGPPPGMVEATMPSAAATSWFMDSSACYVLPSPTTHHANTAAAAVANSNCNVVNSSGGRSSGGGDDDNATSNNCGSAIPSWGD
SsDof5-1	Sspon.001A0025480	CDS	ATGAAGGCTTATCGGCGCGTGAAGTTCACCGGTATAGAACTCGCCGGTGGCGCGGGGCTCGCTCCTTCGGTTGAGAAGGCCGCGGCACGTCCCGTGGAGAAGGCTGAGGCGGGTCCGTGCGCTAAAGAAACCCGTGACGGGCAGGAGGCGCGGTGGAGAGGGAGGAAGACGGAGGAGATGGTGGCCGGCAGAGCGGAGGCGCAATGGAGAGGAAGGCGTGATGGAGAGGGAAGTGTGGTGGAGAGCGCGGTCACCGAGAGGCTCAGGTTTACCGTCACGGCCCACCATCGATATCGTCCTAGCGGATGGACGTCCTGTACCAGCATTACACCTCGGGGATGCGGCCTGCGGGCACTCGTCGGGGAGGCTACATGGGTTGCTCCAAAAATTGTGGCGGGC…
		Protein	MKAYRRVKFTGIELAGGAGLAPSVEKAAARPVEKAEAGPCAKETRDGQEARWRGRKTEEMVAGRAEAQWRGRRDGEGSVVESAVTERLRFTVTAHHRYRPSGWTSCTSITPRGCGLRALVGEATWVAPKIVAGRSPGLQPTCCLHSMQEQEGGLDLDGNTEHEGAKRVDHGERLSGLLSYAASAPIQAGADPACMHAAERQLRTRQTKPTLRLLFSVLLDSAHFARRPAPPRRFLSPSLANTRLNYSPEAIDIHGCAAEPPTAPPSATLRRPETLAGGEDEPVDRCLCLLARWLMSDDEQIQQNRRAGAGRARCTWAEPTACSQSTAAAWRPVSRSIHRLYNHLEHEHWNASMAPSFLATTFCFVRYCLEELWRSRGRGRITERHRGTPTAASAHRSTT…
SsDof5-2	Sspon.001B0029870	CDS	ATGCCGTCCTCCTTTCTGACCTCTTCTTCCTCTTCCGCTTCGTCGCACCTCTCTTACCTGATCCCTGCTAGGCCGCCGCCTCCCTTTGCCATGGGACAGGGACAGGGACAGGGACAGGGACAGGGACAGGGATACGGTGGTGCCACCGGTGGCATCATCAGTGTGCCCACAACTGGCGTCGTGGCGAACGCCATGAATGCCGCGGCGGCGCCTCCGCCTCCGAGGCAGGGAAGAGCCAGCAGGAACGCGGGCGCGGGCCACCCGCCGCTGCCGCGCCCGCCGCCGCGGCAGTGCCCGCGCTGCCAGTCCGCCAACACCAAGTTCTGCTACTACAACAACTACAGCCGCGAGCAGCCGCGGTACCTCTGCAAGGCGTGCCGCCGCCACTGGACCGAGGGC…
		Protein	MPSSFLTSSSSSASSHLSYLIPARPPPPFAMGQGQGQGQGQGQGYGGATGGIISVPTTGVVANAMNAAAAPPPPRQGRASRNAGAGHPPLPRPPPRQCPRCQSANTKFCYYNNYSREQPRYLCKACRRHWTEGGTLRDVPVGGGRKNRRGAKGSAKAASASTAAATTQGGNVLGVGADTFPDFLRQLVQFPSAAAVGGGGYAIDLSAWQQMAAATAPPPQGTGDASTLGAAGMAAEAEANCVALQYWSEWQQDGMPGLDGAC*
SsDof5-3	Sspon.001C0025912	CDS	ATGCCGTCCTCCTTTCTGACCTCTTCTTCCTCTTCCGCTTCGTCGCACCTCTCTTACCTGATCCCTGCTAGGCCGCCGCCTCCCCTTGCCATGGGACAGGGACAGGGACAGGGACAGGGATACGGTGGTGCCACCGGTGGCATCATCAGTGTGCCCACAACTGGCGTCGTGGCGAACGCCATGAATGCCGCGGCGGCGCCTCCGCCTCCGAGGCAGGGAAGAGCCAGCAGGAACGCGGGCGCGGGCCACCCGCCGCTGCCGCGCCCGCCGCCGCGGCAGTGCCCGCGCTGCCAGTCCGCCAACACCAAGTTCTGCTACTACAACAACTACAGCCGCGAGCAGCCGCGGTACCTCTGCAAGGCGTGCCGCCGCCACTGGACCGAGGGCGGCACGCTCCGC…
		Protein	MPSSFLTSSSSSASSHLSYLIPARPPPPLAMGQGQGQGQGYGGATGGIISVPTTGVVANAMNAAAAPPPPRQGRASRNAGAGHPPLPRPPPRQCPRCQSANTKFCYYNNYSREQPRYLCKACRRHWTEGGTLRDVPVGGGRKNRRGAKGSAKASASAAAASATQGGNVLGAGADTFPDLLRQLVQFPSAAAVGGGGYAIDLSAWQQMTAATAPPPQGTGDASTLGAAGMAAEAEANCAALQYWSEWQQDGMPGLDGAC*
SsDof5-4	Sspon.001D0026050	CDS	ATGAGTGATGATGAGCAAATCCAGCAAAACCGCCGAGCCGGCGCGGGACAACCGTCGTGTTCTTCGGTGCCCCCACGGCCCACAGAACCGCATGCAGCCAGTCCACGGCTGCCGGTGCACGCTTTCTTTCCTGCCGCGCTGGCTCTCATCTCCGGTCCCGTGGCGGCCATCGCCTATATAACCACCTCGAGCACGAGCACTGAAACGCCTCCATGGCTCGTGGCCTTCGTGTCTCACTTCAGCTTCGTTCCTAGCTACCTTCTGCTTCGTCAGGGTATAGTAACACCAATTCATAGCACATACTGCCTAGAGGAGCTCTGGAGGAGTCGTGGGCGGGGGCGCATCACCGAGCGTCACCGTGGCACTCCCACCGCAGCAAGCGCGCACCGTTCGACGACG…
		Protein	MSDDEQIQQNRRAGAGQPSCSSVPPRPTEPHAASPRLPVHAFFPAALALISGPVAAIAYITTSSTSTETPPWLVAFVSHFSFVPSYLLLRQGIVTPIHSTYCLEELWRSRGRGRITERHRGTPTAASAHRSTTPPSPPPESCPGPMPSSFLTSSSSSASSHLSYLIPARPPPPLAMGYGGATGGIISVPTTGVVANAMNAAAAPPPPRQGRASRNAGAGHPPLPRPPPRQCPRCQSANTKFCYYNNYSREQPRYLCKACRRHWTEGGTLRDVPVGGGRKNRRGAKGTAKASASTAAATTQGGNVLGVGADTFPDFLRQLVQFPSAATVGGGGYAIDLSAWQQMTAATAPPTQGTGDASTLGAAGMAAEAEANCRMAARRHARP*
SsDof6-1	Sspon.001A0021890	CDS	ATGATTGCAGAGTGCCAAGGAGGAGGAGGAGGAGGGGACTTCCTCATCAAGCTCTTCGGGAAGACCATCCCCGTGCCGGAGTCCGGCGACGCCAAGGATCTTCAGCAGAGCAGCAGCAGCAGCAGCTGGATTGAACAGGATCAGGATGCCCATGCCCTGGAGAACGCGCCCGCGCAGCCGGACTCCTCCGAACCGTCCCCGCAGCCGGAGGTCGTGGACGCCGAGGACCCCAAGAGCTCACCGGAGACGCATCAGAAGTCCGGCGACGCTGCCAGCCAGAGGGAGAAGCTGAAGAAGCCCGACAAGGTGCTGCCGTGCCCGCGCTGCAACAGCATGGACACCAAGTTCTGCTACTTCAACAACTACAACGTCAACCAGCCGCGCCACTTCTGCAAGAAC…
		Protein	MIAECQGGGGGGDFLIKLFGKTIPVPESGDAKDLQQSSSSSSWIEQDQDAHALENAPAQPDSSEPSPQPEVVDAEDPKSSPETHQKSGDAASQREKLKKPDKVLPCPRCNSMDTKFCYFNNYNVNQPRHFCKNCQRYWTAGGAMRNVPVGAGRRKNKNAIAAASHFLHSVRACGGGDTLKTTNGTVLSFGHGGGAPPGPACLDLAEQLSHHLAPVIRNAGNPGPCSEGSSNRDDHKTINDRSSVDEAAVNADVDGSVQHPASMNNGATVWPPYSCAPSPAAYFSSGIAIPIYAAAPGYWGCMVPGAWSLPWPVQQPLSQSQVPGLSSSSPTATSAPSVSSSGAADSHTLWLGKHPRDREGDDGRNGNAHGGNAKVWAPKTIRIDDVDEVARSSIWSLIG…
SsDof6-2	Sspon.001B0025890	CDS	ATGATTGCAGAGTGCCAAGGAGGAGGAGGAGGGGACTTCCTCATCAAGCTCTTCGGGAAGACCATCCCCGTGCCGGAGTCCGGCGACGCCAAGGATCTTCAGCAGAGCAGCAGCAGCAGCAGCAGCTGGACTGAACAGGATCAGGATGCCCATGCCCTGGAGAACGCGCCCGCGCAGCCGGACTCCTCCGAACCGTCCCCGCAGCCGGAGGTCGTGGACGCCGAGGACCCCAAGAGCTCACCGGAGACGCATCAGAAGCCCGGCGACGCTGCCAGCCAGAGGGAGAAGCTGAAGAAGCCCGACAAGGTGCTGCCGTGCCCGCGCTGCAACAGCATGGACACCAAGTTCTGCTACTTCAACAACTACAACGTCAACCAGCCGCGCCACTTCTGCAAGAAC…
		Protein	MIAECQGGGGGDFLIKLFGKTIPVPESGDAKDLQQSSSSSSSWTEQDQDAHALENAPAQPDSSEPSPQPEVVDAEDPKSSPETHQKPGDAASQREKLKKPDKVLPCPRCNSMDTKFCYFNNYNVNQPRHFCKNCQRYWTAGGAMRNVPVGAGRRKNKNAIAAASHFLHRVRACGGGDTLKTTNGTVLSFGHGGGAPPGPACLDLAEQLSHLAPVIRNAGNPGPCSEGSSNRDDHKTINDRSSVDEAAVNADVDGSVQHPASMNNGATVWPPYSCAPSPAAYFSSGIAIPIYAAAPGYWGCMVPGAWSLPWPVQQPLSQSQVPGLSSSSPTATSAPSVSSSGAADSHTLWLGKHPRDREGDDGRNGNAHGGNAKVWAPKTIRIDDVDEVARSSIWSLIGI…
SsDof6-3	Sspon.001C0022160	CDS	ATGATTGCAGAGTGCCAAGGAGGAGGAGGAGGGGACTTCCTCATCAAGCTCTTCGGGAAGACCATCCCCGTGCCGGAGTCCGGCGACGCCAAGGATCTTCAGCAGAGCAGCAGCAGCAGCTGGACTGAACAGGATCAGGATGCCCATGCCCTGGAGAACGCGCGCGGGCACGCGCAGCCGGACTCCTCCGAACCGTCCCCGCAGCCGGAGGTCGTGGACGCCGAGGACCCCAAGAGCTCACCGGAGACGCATCAGAAACCCGGCGACGCTGCCAGCCAGAGGGAGAAGCTGAAGAAGCCCGACAAGGTGCTGCCGTGCCCGCGCTGCAACAGCATGGACACCAAGTTCTGCTACTTCAACAACTACAACGTCAACCAGCCGCGCCACTTCTGCAAGAAC…
		Protein	MIAECQGGGGGDFLIKLFGKTIPVPESGDAKDLQQSSSSSWTEQDQDAHALENARGHAQPDSSEPSPQPEVVDAEDPKSSPETHQKPGDAASQREKLKKPDKVLPCPRCNSMDTKFCYFNNYNVNQPRHFCKNCQRYWTAGGAMRNVPVGAGRRKNKNAIAAASHFLHRVRACGGGDTLKTTNGTVLSFGHGGGAPPGPACLDLAEQLSHHLAPVIRNAGNPGPCSEGSSNRDDHKTINDRSSVDEAAVNADVDGSVQHPASMNNGATVWPPYSCAPSPAAYFSSGIAIPIYPAAPGYWGCMVPGAWSLPWPVQQPLSQSQVPGLSSSSPTATSAPSVSSSGAADSHTLWLGKHPRDREGDDGRNGNAHGGNAKVWAPKTIRIDDVDEVARSSIWSLIG…
SsDof6-4	Sspon.001D0022120	CDS	ATGATTGCAGAGTGCCAAGGAGGAGGAGGAGGGGACTTCCTCATCAAGCTCTTCGGGAAGAACATCCCCGTGCCGGAGTCCGGCGACGCCAAGGATCTTCAGCAGAGCAGCAGCAGCAGCAGCTGGACTGAACAGGATCAGGATGCCCATGCCCTGGAGAACGCGCGCGGGCACGCGCCCGCGCAGCCGGACTCCTCCGAACCGCCCCCGCAGCCGGAGGTCGTGGACGCCGAGGACCCCAAGAGCTCACCGGAGACGCATCAGAAGCCCGGCGACGCTGCCAGCCAGAGGGAGAAGCTGAAGAAGCCCGACAAGGTGCTGCCGTGCCCGCGCTGCAACAGCATGGACACCAAGTTCTGCTACTTCAACAACTACAACGTCAACCAGCCGCGCCACTTC…
		Protein	MIAECQGGGGGDFLIKLFGKNIPVPESGDAKDLQQSSSSSSWTEQDQDAHALENARGHAPAQPDSSEPPPQPEVVDAEDPKSSPETHQKPGDAASQREKLKKPDKVLPCPRCNSMDTKFCYFNNYNVNQPRHFCKNCQRYWTAGGAMRNVPVGAGRRKNKNAIAAASHFLHRVRACGGGDTLKTTNGTVLSFGHGGGAPPGPACLDLAEQLSHLAPVIRNAGNPGPCSEGSSNRDDQKTINDRSSVDEAAVNADVDGSVQHPASMNNGATMWPPYSCAPSPAAYFSSGIAIPIYPAAPGYWGCMVPGAWSLPWPVQQPLSQSQVPGLSSSLPTATSAPSVSLSGAADSHTLGLGKHPRDREGDDGRNGNARGGNAKVWAPKTIRIDDVDEVARSSIWSL…
SsDof6-5	Sspon.008B0007501	CDS	ATGATTGCAGAGTGCCAAGGAGGAGGAGGAGGGGACTTCCTCATCAAGCTCTTCGGGAAGACCATCCCCGTGCCGGAGTCCGGCGACGCCAAGGATCTTCAGCAGAGCAGCAGCAGCAGCTGGACTGAACAGGATCAGGATGCCCATGCCCTGGAGAACGCGCGCGGGCACGCGCCCGCGCAGCCGGACTCCTCCGAACTGTCCCCGCAGCCGGAGGTCGTGGACGCCGAGGACCCCAAGAGCTCACCGGAGACGCATCAGAAACCCGGCGACGCTGCCAGCCAGAGGGAGAAGCTGAAGAAGCCCGACAAGGTGCTGCCGTGCCCGCGCTGCAACAGCATGGACACCAAGTTCTGCTACTTCAACAACTACAACGTCAACCAGCCGCGCCACTTCTGC…
		Protein	MIAECQGGGGGDFLIKLFGKTIPVPESGDAKDLQQSSSSSWTEQDQDAHALENARGHAPAQPDSSELSPQPEVVDAEDPKSSPETHQKPGDAASQREKLKKPDKVLPCPRCNSMDTKFCYFNNYNVNQPRHFCKNCQRYWTAGGAMRNVPVGAGRRKNKNAIAAASHFLHRVRACGGGDTLKTTNGTVLSFGHGGGAPPGPACLDLAEQLSHHLAPVIRNAGNPGPCSEGSSNRDDHKTINDRSSVDEAAVNADVDGSVQHPASMNNGATVWPPYSCAPSPAAYFSSGIAIPIYPAAPGYWGCMVPGAWSLPWPVQQPLSQSQVPGLSSSSPTATSAPSVSSSGAADSHTLWLGKHPRDREGDDGRNGNAHGGNAKVWAPKTIRIDEVDEVARSSIWSL…
SsDof7-1	Sspon.001A0004310	CDS	ATGGGGGAGGGCAGAGCAGGAGACGGCCTCATCAAGCTGTTCGGGAAGACCATCCCCGTGCCGGAGACGCCCGCCGTGGGCGAGGCTGCCAAGGACATCCAACAAAGCGGCAGCAGTGGCACGACTGATCCGAAGGGGCAAGAGAACACCGTTCAGGACTCCACAGGCTCGCCTCCGCAGCAGGAGGTCGCGGATACTGAAGATTCGTCGGCTGCCAAGAACTCCTCGGCAGACAAACAGCAGGGCGAGGTGGCCAACCAGAAAGAGAAGCTCAAGAAGCCTGACAAGATCCTGCCGTGCCCCCGGTGCAACAGCATGGACACCAAGTTCTGCTACTATAACAACTACAACATCAACCAGCCACGCCACTTCTGCAAGAACTGCCAGAGGTACTGGACT…
		Protein	MGEGRAGDGLIKLFGKTIPVPETPAVGEAAKDIQQSGSSGTTDPKGQENTVQDSTGSPPQQEVADTEDSSAAKNSSADKQQGEVANQKEKLKKPDKILPCPRCNSMDTKFCYYNNYNINQPRHFCKNCQRYWTAGGAMRNVPVGAGRRKSKSASAASHFLQRVRAALPIDPLCTAAKTNGTVLSFGSDMSSLDLAEQMKHLKEKLVPIAGINNGDERSLGSCTEGPAKAEDSNQKENVTAEKSAKVVQHPCMNGVAMWPFSCAPPPACYTPGSIAIPLYPAAAAYWGCMVPGAWNAPWPPHSPSQTGSTLSTASPASTKSNCFTPGKRPRDCNEEGDTKGNGKVWVPKTIRIDDVDEVARSSILSLIGINGDKAGKDGRGCKFARVFEQKEEARTATHP…
SsDof7-2	Sspon.001B0004180	CDS	ATGGGGGAGGGCAGAGCAGGAGACGGCCTCATCAAGCTGTTCGGGAAGACCATCCCCGTGCCGGAGACGCCCGCCGTGGACGAGGCTGCCAAGGACATCCAACAAAGCGGCAGCAGTGGCACGACTGATCCGAAGGGGCAAGAGAACACCCTTCAGGACTCCACAGGCTCGCCTCCGCAGCAGGAGGTCGCGGATACTGAAGATTCGTCGGCTGCCAAGAACTCCTCGGCAGACAAACATCAGGGCGAGGTGACCAACCAGAAAGAGAAGCTCAAGAAGCCTGACAAGATCCTGCCGTGCCCCCGGTGCAACAGCATGGACACCAAGTTCTGCTACTATAACAACTACAACATCAACCAGCCACGCCACTTCTGCAAGAACTGCCAGAGGTACTGGACT…
		Protein	MGEGRAGDGLIKLFGKTIPVPETPAVDEAAKDIQQSGSSGTTDPKGQENTLQDSTGSPPQQEVADTEDSSAAKNSSADKHQGEVTNQKEKLKKPDKILPCPRCNSMDTKFCYYNNYNINQPRHFCKNCQRYWTAGGAMRNVPVGAGRRKSKSASAASHFLQRVRAALPIDPLCTAAKTNGTVLSFGSDMSSLDLAEQMKHLKEKLIPIAGINNGDERSVGSCTEGPAKAEDSNQKENVTAEKSAKVVQHPCMNGVAMWPFSCAPPPACYTPGSIAIPLYPAAAAYWGCMVPGAWNAPWPPHSPSQTGSTLSTASPASTKSNCFTPGKRPRDCNEEGDTKGNGKVWVPKTIRIDDVDEVARSSILSLIGINGDKAGKDGRGCKFARVFEQKEEARTAAHP…
SsDof7-3	Sspon.001C0004410	CDS	ATGGGGGAGGGCAGAGCAGGAGACGGCCTCATCAAGCTGTTCGGGAAGACCATCCCCGTGCCGGAGACGCCCGCCGTGGGCGAGGCTGCCAAGGACATCCAACAAAGCGGCAGCAGTGGCACGACTGATCCGAAGGGGCAAGAGAACACCCTTCAGGACTCCACAGGCTCGCCTCCGCAGCAGGAGGTCGCGGATACTGAAGATTCGTCGGCTGCCAAGAACTCCTCGGCAGACAAACAGCAGGGCGAGGTGGCCAACCAGAAAGAGAAGCTCAAGAAGCCTGACAAGATCCTGCCGTGCCCCCGGTGCAACAGCATGGACACCAAGTTCTGCTACTATAACAACTACAACATCAACCAGCCACGCCACTTCTGCAAGAACTGCCAGAGGTACTGGACT…
		Protein	MGEGRAGDGLIKLFGKTIPVPETPAVGEAAKDIQQSGSSGTTDPKGQENTLQDSTGSPPQQEVADTEDSSAAKNSSADKQQGEVANQKEKLKKPDKILPCPRCNSMDTKFCYYNNYNINQPRHFCKNCQRYWTAGGAMRNVPVGAGRRKSKSASAASHFLQRVRAALPIDPLCTAAKTNGTVLSFGSDMSSLDLAEQMKHLKEKLVPIAGINNGDERSLGSCTEGPAKAEDSNQKENVTAEKSAKVVQHPCMNGVAMWPFSCAPPPACYTPGSIAIPLYPAAAAYWGCMVPGAWNAPWPPHSPSQTGSTLSTASPASTKSNCFTPGKRPRDCNEEGDTKGNGKVWVPKTIRIDDVDEVARSSILSLIGINGDKAGKDGRGCKFARVFEQKEEARTATHP…
SsDof7-4	Sspon.001D0003951	CDS	ATGGGGGAGGGCAGAGCAGGAGACGGCCTCATCAAGCTGTTCGGGAAGACCATCCCCGTGCCGGAGACGCCCGCCGTGGGCGAGGCTGCCAAGGACATCCAGCAAAGCGGCAGCAGTGGCACGACTGATCCGAAGGGGCAAGAGAACACCCTTCAGGACTCCACAGGCTCGCCTCCGCAGCAGGAGGTCGCGGATACTGAAGATTCGTCGGCTGCCAAGAACTCCTCGGCAGACAAACAGCAGGGCGAGGTGGCCAACCAGAAAGAGAAGCTCAAGAAGCCTGACAAGATCCTGCCGTGCCCCCGGTGCAACAGCATGGACACCAAGTTCTGCTACTATAACAACTACAACATCAACCAGCCACGCCACTTCTGCAAGAACTGCCAGAGGTACTGGACT…
		Protein	MGEGRAGDGLIKLFGKTIPVPETPAVGEAAKDIQQSGSSGTTDPKGQENTLQDSTGSPPQQEVADTEDSSAAKNSSADKQQGEVANQKEKLKKPDKILPCPRCNSMDTKFCYYNNYNINQPRHFCKNCQRYWTAGGAMRNVPVGAGRRKSKSASAASHFLQRVRAALPIDPLCTAAKTNGTVLSFGSDMSSLDLAEQMKHLKEKLVPIAGINNGDERSLGSCTEGPAKAEDSNQKENVTAEKSAKVVQHPCMNGVAMWPFSCAPPPACYTPGSIAIPLYPAAAAYWGCMVPGAWNAPWPPHSPSQTGSTLSTASPASTKSNCFTPGKRPRDCNEEGDTKGNGKVWVPKTIRIDDVDEVARSSILSLIGINGDKAGKDGRGCKFARVFEQKEEARTATHP…
SsDof8-1	Sspon.001C0007723	CDS	ATGGTGTTCCCTTCACCTTCAGTGCCGGTCTACCTAGATCCACATCCACCTAATTGGAATAACCAGCAGCAAGGTCAGCAGCCGAGGGCGAGCGGGGGAGCCGATGTACCGCTGCTGCCCGTGGGTCCGGCGGGTGCCACAGCCGCGGCTCCGGAGCCCAGTGGCTTGCCCAGAAGCTCATCGGCGGCCAGTGCCGCCGTGGCTGCGCACGCGAGACCCAACTCGATGGCGGAGCGCGCGCGGCTGGCGCGGATGCCGCAGCCGGAGCCGGCGCTCAAGTGCCCGCGCTGCGAGTCCACCAACACCAAGTTCTGCTACTACAACAACTACTCCCTCTCCCAGCCCCGCCACTTCTGCAAGACGTGCCGCCGCTACTGGACGCGCGGCGGATCCCTCCGC…
		Protein	MVFPSPSVPVYLDPHPPNWNNQQQGQQPRASGGADVPLLPVGPAGATAAAPEPSGLPRSSSAASAAVAAHARPNSMAERARLARMPQPEPALKCPRCESTNTKFCYYNNYSLSQPRHFCKTCRRYWTRGGSLRNVPVGGGCRRNKRSSKSSAAAAGSSSSSKTSSSGRLLGGPSATPSTTPGATGAIITPGLSSFSHHFPFLGSMHPPGPNLGLAFSAGLPLLGMQHLDTVDQFPVASGGGTTIGASLEQWRVQQQRQFPFMTGGILDLPQPPMYQLGLEANRGGSGSAAAAFTLGQPTTTSATTARQEGSPKKMEDSKGQDMSLQRQYTAVLRHGSGAHRVWDGNAAGGSGSDGGGTGSGGSSWPPMNIIPGFHSSSTSGGNGGGSL*
SsDof8-2	Sspon.001C0007730	CDS	ATGGCGGAGCGCGCGCGGCTGGCGCGGATGCCGCAGCCGGAGCCGGCGCTCAAGTGCCCGCGCTGCGAGTCCACCAACACCAAGTTCTGCTACTACAACAACTACTCCCTCTCCCAGCCCCGCCACTTCTGCAAGACGTGCCGCCGCTACTGGACGCGCGGCGGATCCCTCCGCAACGTCCCCGTCGGCGGAGGCTGCCGCCGCAACAAGCGTTCGTCCAAGTCCTCCGCCGCGGCCGCCGGGTCTTCCTCCTCCTCGAAGACATCCTCCTCGGGTAGGCTGCTCGGTGGTCCATCAGCTACGCCGTCCACTACTCCGGGCGCTACCGGTGCAATCATCACTCCGGGTCTCAGCTCTTTCTCTCACCACTTTCCGTTCTTGGGCTCGATGCACCCGCCG…
		Protein	MAERARLARMPQPEPALKCPRCESTNTKFCYYNNYSLSQPRHFCKTCRRYWTRGGSLRNVPVGGGCRRNKRSSKSSAAAAGSSSSSKTSSSGRLLGGPSATPSTTPGATGAIITPGLSSFSHHFPFLGSMHPPGPNLGLAFSAGLPLLGMQHLDTVDQFPVASGGGTTIGASLEQWRVQQQRQFPFMTGGILDLPQPPMYQLGLEANRGGSGSAAAAFTLGQPTTTSATTARQEGSPKKMGQ*
SsDof8-3	Sspon.001C0008341	CDS	ATGGTGTTCCCTTCACCTTCAGTGCCGGTCTACCTAGATCCACATCCACCTAATTGGAATAACCAGCAGCAGCAAGGTCAGCAGCCGAGGGCGAGCGGGGGAGCCGATGTACCGCTGCTGCCCGTGGGTCCGGCGGCTGCCACAGCCGCGGCTCCGGAGCCCAGTGGCTTGCCGAGAAGCTCATCGGCGGCCAGTGCCGCCGTGGCTGCGCACGCGAGACCCAACTCGATGGCGGAGCGCGCGCGGCTGGCGCGGATGCCGCAGCCGGAGCCGGCGCTCAAGTGCCCGCGCTGCGAGTCCACCAACACCAAGTTCTGCTACTACAACAACTACTCCCTCTCCCAGCCCCGCCACTTCTGCAAGACGTGCCGCCGCTACTGGACGCGCGGCGGATCCCTC…
		Protein	MVFPSPSVPVYLDPHPPNWNNQQQQGQQPRASGGADVPLLPVGPAAATAAAPEPSGLPRSSSAASAAVAAHARPNSMAERARLARMPQPEPALKCPRCESTNTKFCYYNNYSLSQPRHFCKTCRRYWTRGGSLRNVPVGGGCRRNKRSSKSSAAAAGSSSSSKTSSSGRLLGGPSATPSTTPGATGAIITPGLSSFSHHFPFLGSMHPPGPNLGLAFSAGLPLLGMQHLDTVDQFPVASGGGTTIGASLEQWRVQQQRQFPFMTGGILDLPQPPMYQLGLEANRGGSGSAATAFTLGQPTTTSATTARQEGSPKKMEDSKGQDMSLQRQYRAALRHGSGAHRVWDGNAAGGSGSDGGGTGSGGSSWPPMNIIPGFHSSSTSGGNGGGSL*
SsDof9-1	Sspon.002A0015730	CDS	ATGCAGGAGCCCGGGCGCCGGCCCGTGCCGCCGTTCGCGGGCGTCGACCTCCGCCGCCCCAAGGGCTACCCCGCGCCGGCGGCGGCGAAGGAGGCGGAGGAGGAGCCGGCCCCGGCGCCGGGCGGCGACCCGTGCCCGCGGTGCGGGTCGCGGGACACCAAGTTCTGCTACTACAACAACTACAACACGTCGCAGCCGCGCCACTTCTGCAAGTCGTGCCGCCGCTACTGGACCAAGGGCGGGTCCCTCCGCAACGTCCCCGTCGGGGGCGGCACCCGCAAGAGCAGCAGCTCCTCCTCGTCCTCGGCGACGTCGACCTCGCCCGGCGCCGCACCCAAGAACACGAAGCGGTCCAAGAACTCCAAGCGCCGCCGCGTCGCTCCGGCCCCGGACCCCGCC…
		Protein	MQEPGRRPVPPFAGVDLRRPKGYPAPAAAKEAEEEPAPAPGGDPCPRCGSRDTKFCYYNNYNTSQPRHFCKSCRRYWTKGGSLRNVPVGGGTRKSSSSSSSSATSTSPGAAPKNTKRSKNSKRRRVAPAPDPAAPGTDASIVTATATADVANTAPSAEATAATVAASEKPTTATPAAAVVATETKPPPAAPPAAVVSGFTDDTSTAPRLGLADVGSVGGAKELLPDPSHFEWPSGCDLGSYWGTSVFADTDPALFLNLP*
SsDof9-2	Sspon.002C0016840	CDS	ATGCAGGAGCCCGGGCGCCGGCCCGTGCCGCCGTTCGCGGGCGTCGACCTCCGCCGCCCCAAGGGCTACCCCGCGCCGGCGGCGGCGAAGGAGGCGGAGGAGGAGCCGGCCCCGGCGCCGGGCGGCGACCCGTGCCCGCGGTGCGGGTCGCGGGACACCAAGTTCTGCTACTACAACAACTACAACACGTCGCAGCCGCGCCACTTCTGCAAGTCGTGCCGCCGCTACTGGACCAAGGGCGGGTCCCTCCGCAACGTCCCCGTCGGGGGCGGCACCCGCAAGAGCAGCAGCTCCTCCTCGTCCTCGGCGACGTCGACCTCGCCCGGCGCCGCACCCAAGAACACGAAGCGGTCCAAGAACTCCAAGCGCCGCCGCGTCGCTCCGGCCCCGGACCCCGCC…
		Protein	MQEPGRRPVPPFAGVDLRRPKGYPAPAAAKEAEEEPAPAPGGDPCPRCGSRDTKFCYYNNYNTSQPRHFCKSCRRYWTKGGSLRNVPVGGGTRKSSSSSSSSATSTSPGAAPKNTKRSKNSKRRRVAPAPDPAAPGTDASIVTATATADVANTAPSAEATAATVAASEKPTTATEEPAAAVVATETKPPPAAPPAAVVSGFTDDTSTAPRLGLADVGSVGGAKELLPDPSHFEWPSGCDLGSYWGTSVFADTDPALFLNLP*
SsDof10	Sspon.002A0009300	CDS	ATGGCTGGCGCGGGGGGTGCGACGGTTGTGCAGCAGCCGGCGGCGGGGGCGCCCGCCGCTGCTGGGGCCGCCAGGAGCGGGGTCGGGGCAGGCGCCGCGGGGGCGCCGGTCGCCGACCCGCGCGCCGAGGCGCTGCGGTGCCCGCGCTGCGACTCGGCCAACACCAAGTTCTGCTACTACAACAACTACTCGCTGTCGCAGCCGCGGCACTTCTGCAAGGCGTGCAAGCGCTACTGGACGCGCGGGGGCACGCTCCGCAACGTCCCCGTCGGCGGGGGCTGCCGCAAGAACAAGCGCTCCAGGAGTAGCAGCGGGGCCGGCGGCGTCGGCGGGAGGAACGGGTCCTCCTCCGCCTCCGCCGCGGCGGCGGCAGTCACGTCCTCCTCGGCGGCGTCGACG…
		Protein	MAGAGGATVVQQPAAGAPAAAGAARSGVGAGAAGAPVADPRAEALRCPRCDSANTKFCYYNNYSLSQPRHFCKACKRYWTRGGTLRNVPVGGGCRKNKRSRSSSGAGGVGGRNGSSSASAAAAAVTSSSAASTLSLPPPTGSLPSLSSALGLPGGASLASLLLGTAGSGGDHLGLFQAAMQSVVSSEATAYEMQQQQTQVDHLLGLSYGGAGSQIQLKPWMQEAAGAGGIMDSFYAPLLSSSLVPGLEELHVKAEVAGAGDHQQKPAPGDQQSATWELPTPSSSNVDANVIASDALMAAAAASMNPAVSSTASTAPTTVPSSFMYWGNGGIGGAAVAWPDLANCGSSIATLF*
SsDof11-1	Sspon.002B0000581	CDS	ATGGCAACCTACTTTTCCGTTAAGCTGGATGTATGTGAAGATAGAGAGGACATGAGGGTCACCGGGGAAAAGCCATGCACACATCAGGAATTAGACGTTGATCAGACGAATAGTTCTAGCCTTAACAATTCCAGTGAGTGTGAGAATCAGACACCCAGCAATGATGAAATATCCGGATCAGAGTCCAATTTGGAGATAGCCAAGACTGAGGGTGATGTACCGAGTGGAGAGAAGGTCCTGAAGAAGCCAGACAAAATCCTGCCATGCCCTCGTTGCAATAGCATGGATACAAAGTTCTGTTACTATAACAATTACAACATTAAGCAACCAAGGCATTTTTGCAAGAGTTGTCAGAGGTACTGGACTGCAGGTGGAAGCATGAGAAACATCCCTGTCGGT…
		Protein	MATYFSVKLDVCEDREDMRVTGEKPCTHQELDVDQTNSSSLNNSSECENQTPSNDEISGSESNLEIAKTEGDVPSGEKVLKKPDKILPCPRCNSMDTKFCYYNNYNIKQPRHFCKSCQRYWTAGGSMRNIPVGAGRRKSKSSSANCRSMLIPGSSIATPGGEASLFPLSIKGNQAAVSFGSDSPLCNSMASVLKIGGEQIKSSNPASAAQPRNGENQTCPPSTTSSDGPGNESQKGAASAHQNGIVGQSNGVTSVHPIPFFPGPPFVYPWSPAWNGIPTMAAAVCPAPAEAANSSENGTTSSNVQWNVPPIVPVLPPGFCGPIPVPVMPPSVWPFITPWPNGAWNAPWLGPNSTVSASSPTSSSTCSDSGSPVLGKHSRDSKPQGDEKAERCLWIPKTL…
SsDof11-2	Sspon.002C0001090	CDS	ATGGTGCTGCTGTCTTCAGATTTATGTGAAGATAGAGGGGACATGAGGGTCACTGGGGAAAAGCCATGCACACATCAGGAATTAGACATTGATCAGACGAATAGTTCTAGCCTTAACAATTCCAGTGAGTGTGAGAATCAGACACCCAGCAATGATGAAATATCGGGATCAGAGTCCAATTTGGAGATAGCCAAGAATGAGGGTGATGTACCGAGTGGAGAGAAGGTCCTGAAGAAGCCAGACAAAATTCTGCCATGCCCTCGTTGCAATAGCATGGATACAAAGTTCTGTTACTATAACAATTACAACATTAAGCAACCAAGGCATTTTTGCAAGAGTTGTCAGAGGTACTGGACTGCAGGTGGAAGCATGAGAAACATCCCTGTCGGTGCTGGAAGG…
		Protein	MVLLSSDLCEDRGDMRVTGEKPCTHQELDIDQTNSSSLNNSSECENQTPSNDEISGSESNLEIAKNEGDVPSGEKVLKKPDKILPCPRCNSMDTKFCYYNNYNIKQPRHFCKSCQRYWTAGGSMRNIPVGAGRRKSKSSSANSRSILIPGSSIATPGGEASLFPLSIKGNQAAVSFGPDSPLCNSMASVLKIGGEQIKSSNPASAAQLRNGENQTCPPSTTSSDGPGKESQKGTASAHQNGIIGQSNGVTSVHPIPFFPGPPFVYPWSPAWNGIPTMAAAVCPAPAEAANSSENGTTSGNVQWNVPPIVPVLPPGFCGPIPVPVMPPSVWPFITPWPNGAWNAPWLGPGSTVSASSPTSSSTCSDSGSPVLGKHSRDSKPQGNEKAERCLWIPKTLRID…
SsDof11-3	Sspon.002D0001620	CDS	ATGGATTTATGTGAAGATAGAGGGGACATGAGGGTCACTGGGGAAAAGCCATGCACACATCAGGAATTAGACATTGATCAGACGAATAGTTCTAGCCTTAACAATTCCAGTGAGTGTGAGAATCAGACACCCAGCAATGACGAAATATCGGGATCAGAGTCCAATTTGGAGATAGCCAAGAATGAGGGTGATGTACCGAGTGGAGAGAAGGTCCTGAAGAAGCCAGACAAAATTCTGCCATGCCCTCGTTGCAATAGCATGGATACAAAGTTCTGTTACTATAACAATTACAACATTAAGCAACCAAGGCATTTTTGCAAGAGTTGTCAGAGGTACTGGACTGCAGGTGGAAGCATGAGAAACATCCCTGTCGGTGCTGGAAGGCGCAAGAGCAAGAGC…
		Protein	MDLCEDRGDMRVTGEKPCTHQELDIDQTNSSSLNNSSECENQTPSNDEISGSESNLEIAKNEGDVPSGEKVLKKPDKILPCPRCNSMDTKFCYYNNYNIKQPRHFCKSCQRYWTAGGSMRNIPVGAGRRKSKSSSANSRSILIPGSSIATPGGEASLFPLSIKGNQAAVSFGPDSPLCNSMASVLKIGGEQIKSSNPASAAQLRNGENQTCPPSTTSSDGPGKESQKGTASAHQSGMIGQSNGVTSVHPIPFFPGPPFVYPWSPAWNGIPTMAAAVCPAPAEAANSSENGSTSGNVQWNVPPIVPVLPPGFCGSIPVPVMPPSALAPFAASTTWFTGFTRRVDLRLQDILDAHVFVSEASASGIGVQVSASGVISNCRGWGSRCSRSSHGRRDSKVLGS…
SsDof12-1	Sspon.003A0028620	CDS	ATGGAGGCGGGCCAGGTGCCGGACGGGAGGGCTCTGATGGCTGTCGTCACCACCGGCGGCGGCGGCGGCGCGGGCGGTGGGCGGGAGCCGGAGGGCCTGCCGTGCCCGCGCTGCGAGTCCGTCAACACCAAGTTCTGCTACTACAACAACTACAACCTCTCCCAGCCGCGCTACTTCTGCAAGACGTGCCGCCGCTACTGGACGCGCGGGGGCGCGCTCCGCAACGTCCCCGTCGGCGGCGGCACGCGCAAGGCCACGCCCGCCGGCCGTCGCAAGCGCGCCGGCACAGCGCCCGCGCCCGCGACCGCGTCGCCGCCCTCGGCAGTCGCCCCGCCTCCGCCGCCCGCGCCGGCGCTCCACGGCTCGCTGCTGCGCCCGTACGGTGGCGGCGGCCTGTCG…
		Protein	MEAGQVPDGRALMAVVTTGGGGGAGGGREPEGLPCPRCESVNTKFCYYNNYNLSQPRYFCKTCRRYWTRGGALRNVPVGGGTRKATPAGRRKRAGTAPAPATASPPSAVAPPPPPAPALHGSLLRPYGGGGLSFAAPALASSPLAAVDPDRRLLDLGGSFTSLIAPGVADVGVHFSAGFLLGGLAPAALPRAPASVAALPPPQPTQQQQPTVSQALPEGVFWSMGWPDLSI*
SsDof12-2	Sspon.003B0032940	CDS	ATGGAGGCGGGCCAGGTGCCGGACGGGAGGGCTCTGATGGCTGTCGTCACCACCGGCGGCGGCGGCGGCGCGGGCGGTGGGCGGGAGCCGGAGGGCCTGCCGTGCCCGCGCTGCGAGTCCGTCAACACCAAGTTCTGCTACTACAACAACTACAACCTCTCCCAGCCGCGCTACTTCTGCAAGACGTGCCGCCGCTACTGGACGCGCGGGGGCGCGCTCCGCAACGTCCCCGTCGGCGGCGCCACGCGCAAGGCCACGCCCGCCGGCCGTCGCAAGCGCGCCGGCACAGCGCCCGCGCCCGCGACCGCGTCGCCGCCCTCGGCAGTCGCCCCGCCTCCGCCGCCCGCGCCGGCGCTCCACGGCTCGCTGCTGCGCCCGTACGGTGGCGGCGGCCTGTCG…
		Protein	MEAGQVPDGRALMAVVTTGGGGGAGGGREPEGLPCPRCESVNTKFCYYNNYNLSQPRYFCKTCRRYWTRGGALRNVPVGGATRKATPAGRRKRAGTAPAPATASPPSAVAPPPPPAPALHGSLLRPYGGGGLSFAAPALASSPLAAVDPDRRLLDLGGSFTSLIAPGVADVGVHFSAGFLLSGLAPAALPRAPASVAALPPPQPTQQQQPTVSQALPEGVFWSMGWPDLSI*
SsDof12-3	Sspon.003C0036300	CDS	ATGGTTCGTTCCGCTGCTGCCATGGAGGCGGGCCAGGTGCCGGACGGGAGGGCTCTGATGGCTGTCGTCACCACCGGCGGTGGCGGCGGCGCGGGCGGTGGGCGGGAGCCGGAGGGCCTGCCGTGCCCGCGCTGCGAGTCCGTCAACACCAAGTTCTGCTACTACAACAACTACAACCTCTCCCAGCCGCGCTACTTCTGCAAGACGTGCCGCCGCTACTGGACGCGCGGGGGCGCGCTCCGCAACGTCCCCGTCGGCGGCGGCACGCGCAAGGCCACGCCCGCCGGCCGTCGCAAGCGCGCCGGCACAGCGCCCGCGACCGCGTCGCCGCCCTCGGCAGTCGCCCCGCCTCCGCCGCCCGCGCCGGCGCTCCACGGCTCGCTGCTGCGCCCGTACGGT…
		Protein	MVRSAAAMEAGQVPDGRALMAVVTTGGGGGAGGGREPEGLPCPRCESVNTKFCYYNNYNLSQPRYFCKTCRRYWTRGGALRNVPVGGGTRKATPAGRRKRAGTAPATASPPSAVAPPPPPAPALHGSLLRPYGGGGLSFAAPALASSPVAAVDPDRRLLDLGGSFTSLIAPGVADVGVHFSAGFLLSGLAPAALPRAPASVAALPPPQPTQQQQQQPTVSQALPEGVFWSMGWPD
SsDof13-1	Sspon.003A0006040	CDS	ATGTCGGATCACAAGGATCCTGGGATCAAGCTCTTCGGCCGGGCGATCCCGTTGGGGCCGGAACCCGCGCCGGGAACCACGGAAGCGGAGGACCCGCCACCCCGCCACGAACCGCCGCCGGATGAGCTGCAGCCACGGGCGCCGGAGGTTGCCGCGGCGGCGGCGGATGAGGATCAACACAATGAGAAAGAAGAGAAACCTGCTAGTGAAATGGTTGACATGCCACAAGAGAAGGGTAAAGAAATCAAGGTTGACACGCCACAAGAGGAGAAGGATAATGAAATGAAGGTCGATGCGCCACAAAAGGAACATGATGATGAAATGAAAATTGATGCACAGCAAGAGAAAAAAGATGAACAGATGGAAGTCAATGCATCACCAATGCATGAAAATATAGAA…
		Protein	MSDHKDPGIKLFGRAIPLGPEPAPGTTEAEDPPPRHEPPPDELQPRAPEVAAAAADEDQHNEKEEKPASEMVDMPQEKGKEIKVDTPQEEKDNEMKVDAPQKEHDDEMKIDAQQEKKDEQMEVNASPMHENIEPANLPPSEHKKEDEGLMNGTEDKAASDPKGENEKTSNEESGQDKALKKPDKILPCPRCNSMDTKFCYYNNYNVNQPRHFCKNCQRYWTAGGTMRNIPVGAGRRKSKNASLHYRQLLMAPDCVLGSRVDISKSVLPEALVSPPAPIQPTSRNETVLKFGPEVPLCESMVSALNIDEQNVNNPGSAPRGENREDNPGSGTHTMVCLKTWFPSIRMEHQFIVTELPQCLSITLEPLSCTLGM*
SsDof13-2	Sspon.003B0026381	CDS	ATGTCGGATCACAAGGATCCTGGGATCAAGCTCTTCGGCCGGGCGATCCCGTTGGGGCCGGAACCCGCGCCGGGAACCACGGAAGCGGAGGACCCGCCACCCCGCCACGAACCGCCGCCGGATGAGCTGCAGCCACGGGCGCCGGAGGTTGCCGCGGCGGCGGCGGATGAGGATCAACACAATGAGAAAGAAGAGAAACCTGCTAGTGAAATGGTTGACATGCCACAAGAGAAGGGTAAAGAAATCAAGGTTGACACGCCACAAGAGGAGAAGGATAATGAAATGAAGGTCGATGCGCCACAAAAGGAACATGATGATGAAATGAAAATTGATGCACAGCAAGAGAAAAAAGATGAACAGATGGAAGTCAATGCATCACCAATGCATGAAAATATAGAA…
		Protein	MSDHKDPGIKLFGRAIPLGPEPAPGTTEAEDPPPRHEPPPDELQPRAPEVAAAAADEDQHNEKEEKPASEMVDMPQEKGKEIKVDTPQEEKDNEMKVDAPQKEHDDEMKIDAQQEKKDEQMEVNASPMHENIEPANLPPSEHKKENEGLMNGTEDKAASDPKGENEKTSNEESGQDKALKKPDKILPCPRCNSMDTKFCYYNNYNVNQPRHFCKNCQRYWTAGGTMRNIPVGAGRRKSKNASLHYRQLLMAPDCVLGSRVDISKSVLPEALVSPPAPIQPTSRNETVLKFGPEVPLCESMVSALNIDEQNVNNPGSAPRGENREDNPGSGTSYNDVPENMVPVDKNGAPVHCNGVAPVPQYYLGTPFMYPWNVGWNNVPVMVPGKSMPESASASDSENC…
SsDof13-3	Sspon.003C0029740	CDS	CTGAGGAGCAGGACGAGGATGTCGGATCACAAGGATCCTGGGATCAAGCTCTTCGGCCGGGCGATCCCGTTGGGGCCGGAACCCGCGCCGGGAACCACGGAAGCGGAGGACCCGCCACCCCGCCACGAACCGCCGCCGGATGAGCTGCAGCCACGGGCGCCGGAGGTTGCCGCGGCGGCGGGGGATGAGGATCAACACAACGAGAAAGAAGAGAAACCTGCTAGTGAAATGGTTGACATGCCACAAGAGAAGGGTAAAGAAATCAAGGTTGACACGCCACAAGAGGAGAAGGATAATGAAATGAAGGTCGATGCGCCACAAAAGGAACATGATGATGAAATGAAAATTGATGCACAGCAAGAGAAAAAAGATGAACAGATGGAAGTCAATGCATCACCA…
		Protein	LRSRTRMSDHKDPGIKLFGRAIPLGPEPAPGTTEAEDPPPRHEPPPDELQPRAPEVAAAAGDEDQHNEKEEKPASEMVDMPQEKGKEIKVDTPQEEKDNEMKVDAPQKEHDDEMKIDAQQEKKDEQMEVNASPMHENIEPANLPPSEHKKEDEGLMNGTEDKAASDPKGENEKTSNEESGQDKALKKPDKILPCPRCNSMDTKFCYYNNYNVNQPRHFCKNCQRYWTAGGTMRNIPVGAGRRKSKNASLHYRQLLMAPDCVLGSRVDISKSVLPEALVSPPAPIQPTSRNETVLKFGPEVPLCESMVSALNIDEQNVNNPGSAPRGENREDNPGSGTSYNGVPENMVPVDKNGAPVHCNGVAPVPQYYLGTPFMYPWNVGWNNVPVMVPGKSMPESASA…
SsDof13-4	Sspon.003C0029780	CDS	ATGTCGGATCACAAGGATCCTGGGATCAAGCTCTTCGGCCGGGCGATCCCGTTGGGGCCGGAACCCGCGCCGGGAACCACGGAAGCGGAGGACCCGCCACCCCGCCACGAACCGCCGCCGGATGAGCTGCAGCCACGGGCGCCGGAGGTTGCCGCGGCGGCGGGGATGAGGTCAAATCGGAAGTACAAGTCTCCAAGGTCCAAGCTAAGAACAGGGCGCTACCACGTGCAGGCCGATCAAGATCAGCGTGAAATTCGTTTTGGATTTACGAGTAGATGGATAGGCATAGGCCTAAAAAGACCAGGAATGGGTTGGAATAGCGTCCAAAAAAAAGATCAACACAACGAGAAAGAAGAGAAACCTGCTAGTGAAATGGTTGACATGCCACAAGAGAAGGGT…
		Protein	MSDHKDPGIKLFGRAIPLGPEPAPGTTEAEDPPPRHEPPPDELQPRAPEVAAAAGMRSNRKYKSPRSKLRTGRYHVQADQDQREIRFGFTSRWIGIGLKRPGMGWNSVQKKDQHNEKEEKPASEMVDMPQEKGKEIKVDTPQEEKDNEMKVDAPQKEHDDEMKIDAQQEKKDEQMEVNASPMHENIEPANLPPSEHKKEDEGLMNGTEDKAASDPKGENEKTSNEESGQDKALKKPDKILPCPRCNSMDTKFCYYNNYNVNQPRHFCKNCQRYWTAGGTMRNIPVGAGRRKSKNASLHYRQLLMAPDCVLGSRVDISKSVLPEALVSPPAPIQPTSRNETVLKFGPEVPLCESMVSALNIDEQNVNNPGSAPRGENREDNPGSGTSYNGVPENMVPVDK…
SsDof13-5	Sspon.003D0018600	CDS	ATGTCGGATCACAAGGATCCTGGGATCAAGCTCTTCGGCCGGGCGATCCCGTTGGGGCCAGAACCCGCGCCGGGAACCACGGAAGCGGAGGACCCGCCACCCCGCCACGAACCGCCGCCGGATGAGCTGCAGCCACGGGCGCCGGAGGTTGCCGCGGCGGCGGCGGATGAGGATCAACACAATGAGAAAGAAGAGAAACCTGCTAGTGAAATGGTTGACATGCCACAAGAGAAGGGTAAAGAAATCAAGGTTGACACGCCACAAGAGGAGAAGGATAATGAAATGAAGGTCGATGCGCCACAAAAGGAACATGATGATGAAATGAAAATTGATGCACAGCAAGAGAAAAAAGATGAACAGATGGAAGTCAATGCATCACCAATGCATGAAAATATAGAA…
		Protein	MSDHKDPGIKLFGRAIPLGPEPAPGTTEAEDPPPRHEPPPDELQPRAPEVAAAAADEDQHNEKEEKPASEMVDMPQEKGKEIKVDTPQEEKDNEMKVDAPQKEHDDEMKIDAQQEKKDEQMEVNASPMHENIEPANLPPSEHKKEDEGLMNGQDKALKKPDKILPCPRCNSMDTKFCYYNNYNVNQPRHFCKNCQRYWTAGGTMRNIPVGAGRRKSKNASLHYRQLLMAPDCVLGSRVDISKSVLPEALVSPPAPIQPTSRNETVLKFGPEVPLCESMVSALNIDEQNVNNPGSAPRGENREDNPGSGTSYNGVPENMVPVDKNGAPVHCNGVAPVPQYYLGTPFMYPWNVGWNNVPVMVPGKSMPESASASDSESCSTSSALWMNSPMMPASRLPSPA…
SsDof13-6	Sspon.003D0018660	CDS	ATGTCGGATCACAAGGATCCTGGGATCAAGCTCTTCGGCCGGGCGATCCCGTTGGGGCCAGAACCCGCGCCGGGAACCACGGAAGCGGAGGACCCGCCACCCCGCCACGAACCGCCGCCGGATGAGCTGCAGCCACGGGCGCCGGAGGTTGCCGCGGCGGCGGCGGATGAGGATCAACACAATGAGAAAGAAGAGAAACCTGCTAGTGAAATGGTTGACATGCCACAAGAGAAGGGTAAAGAAATCAAGGTTGACACGCCACAAGAGGAGAAGGATAATGAAATGAAGGTCGATGCGCCACAAAAGGAACATGATGATGAAATGAAAATTGATGCACAGCAAGAGAAAAAAGATGAACAGATGGAAGTCAATGCATCACCAATGCATGAAAATATAGAA…
		Protein	MSDHKDPGIKLFGRAIPLGPEPAPGTTEAEDPPPRHEPPPDELQPRAPEVAAAAADEDQHNEKEEKPASEMVDMPQEKGKEIKVDTPQEEKDNEMKVDAPQKEHDDEMKIDAQQEKKDEQMEVNASPMHENIEPANLPPSEHKKEDEGLMNGTEDKAASDPKGENEKTSNEESGQDKALKKPDKILPCPRCNSMDTKFCYYNNYNVNQPRHFCKNCQRYWTAGGTMRNIPVGAGRRKSKNASLHYRQLLMAPDCVLGSRVDISKSVLPEALVSPPAPIQPTSRNETVLKFGPEVPLCESMVSALNIDEQNVNNPGSAPRGENREDNPGSGTSYNGVPENMVPVDKNGAPVHCNGVAPVPQYYLGTPFMYPWNVGWNNVPVMVPGKSMPESASASDSESC…
SsDof14-1	Sspon.003B0025800	CDS	ATGGCCGCGCCCGGAGGAGGCCTGGACCAGGACCGGGACCGGGGCCGTGGACAGGACGCCGCCATTAAGCTCTTCGGCCGCAGCATCCCGGTCCTCCACTCCTCCGTCGTCGCCGCCACCGCATCCGAGGTTAGCACCAAGTTAGCAAATGATGTGAGAAGCAATGATGTCATGCCATGCCTTCCAAACATGTCTTTGATTGTCAAAGCAAGTCCCTTCCCTTCCAAGAACAATATGAAGAATGATTTACAAGCTATCAGCAGTCAGCATGGGAAAATGGAAGCTGATTCCAAGTCTGAGGAAGCTAAGACTGAATCTGGTGGATCTGGCCAAGAGAAGGTACTCAAGAAGCCAGATAAGATTCTGCCTTGCCCTCGCTGCCATAGTACGGAAACAAAG…
		Protein	MAAPGGGLDQDRDRGRGQDAAIKLFGRSIPVLHSSVVAATASEVSTKLANDVRSNDVMPCLPNMSLIVKASPFPSKNNMKNDLQAISSQHGKMEADSKSEEAKTESGGSGQEKVLKKPDKILPCPRCHSTETKFCYFNNYNVNQPRHFCRNCKRYWTAGGTMRNVPVGSGRRRNKDPSHHHHVTKPCDHIITASGDVSDATQRQSLAVKPSVLQASGKQNETACKSVSPVLNIKEQNNADIISLVSGDNKEEKSCASSAVVSGSSENWMPENTVKKEDNTSAYGNGVKEPDPNTQSHHAGPVSVFSRNPAAGMVTNQCSADGIHGPENGTVSPLSLPPPPMVATPGICAPAVPFPLVPAFVSCIPGWPSAVWGAPWPGSSGPTLLSLPPNSLAFSGSNS…
SsDof14-2	Sspon.003C0028740	CDS	ATGGCCGCGCCCGGAGGAGGCCTGGACCAGGACCGGGACCGGGGCCGTGGACAGGACGCCGCCATTAAGCTCTTCGGCCGCAGCATCCCGGTCCTCCACTCCTCCGTCGTCGCCGCCACCGCATCCGAGGTTAGCACCAATTTAGCAAATGATGTGAGAAGCAATGATGTCATGCCATGCCTTCCAAACATGTCTTTGATTGTCAAAGCAAGTCCCTTCCCTTCCAAGAACAATATGAAGAATGATTTACAAGCTATCAGCAGTCAGCATGGGAAAATGGAAGCTGATTCCAAGTCTGAGGAAGCTAAGACTGAATCTGGTGGATCTGGCCAAGAGAAGGTACTCAAGAAGTCAGATAAGATTCTGCCTTGCCCTCGCTGCCATAGTACGGAAACAAAG…
		Protein	MAAPGGGLDQDRDRGRGQDAAIKLFGRSIPVLHSSVVAATASEVSTNLANDVRSNDVMPCLPNMSLIVKASPFPSKNNMKNDLQAISSQHGKMEADSKSEEAKTESGGSGQEKVLKKSDKILPCPRCHSTETKFCYFNNYNVNQPRHFCRNCKRYWTAGGTMRNVPVGSGRRRNKDPSHHHHVTKPCDHIITASGDVSDATQRQSLAVKPSVLQASGKQNETACKSVSPVLNIKEQNNADIISLVSGDNKEEKSCASSAAVSDSSENWMPENTVKKEEDNTSAYGNGVKEPDPNTQSHHAGPVSVFSRNPAAVMVTNQCSADGIHGPENGTVSPLSLPPPPMVATPGICAPAVPFPLVPAFVSCIPGWPSAVWGAPWPGSSGPTLLSLPPNSLAFSGSN…
SsDof15-1	Sspon.003B0014700	CDS	ATGGCCAACCACCTCCCGGACGCAGACGCCGCGGGGTTCAAGCTCTTCGGCAAGGTCATCCAGCCCCCCGACGCGCATCACCGCGCCGCGGACGAGGGCGCCGCCCCTCCGCCGCCTCCGCCGCCGACGGTCCTTCCTCCTCCTCCTCCCCCGCCTCCGTCCCCGCCGCTCCCGCCGCAGCCGCCTCTGCCCCTGCAGCAGGCGGCCGGGGGCACCGGCGGCAGCGGCGAGCCGCTGCCGTGCCCGCGGTGCGGCAGCCGGGAGACCAAGTTCTGCTACTTCAACAACTACAACGTGCGGCAGCCGCGCCACCTCTGCCGCGCCTGCCGCCGCTACTGGACGGCCGGCGGCGCGCTCCGCCGCGTGGCCTCCGCGTCCCCGGGCCGCCGCAGGCCGCGC…
		Protein	MANHLPDADAAGFKLFGKVIQPPDAHHRAADEGAAPPPPPPPTVLPPPPPPPPSPPLPPQPPLPLQQAAGGTGGSGEPLPCPRCGSRETKFCYFNNYNVRQPRHLCRACRRYWTAGGALRRVASASPGRRRPRPTNARSAAAAAAAASSASAAAEEDSFGGQKDAAGLAARDEFTL
SsDof15-2	Sspon.003D0013530	CDS	ATGGCCAACCACCTCCCGGACGCAGACGCCGCGGGGTTCAAGCTCTTCGGCAAGGTCATCCAGCCCCCCGACGCGCATCACCGCGCCGCGGACGAGGGCGCCGCCCCTCCGCCGCTTGCGCCTCCGCCGACGACGGCGACGGTCCTTCCTCCTCATCCTCCCCCGCCTCCGTCCCCGCCGCAGCCGCCTCTGCCACTGCAGCAGGCGGCCGGGGCCGCCGGGGGCACCGGCGGCGGCGGCGAGCCGCTGCCGTGCCCGCGGTGCGGCAGCCGGGAGACCAAGTTCTGCTACTTCAACAACTACAACGTGCGGCAGCCGCGCCACCTCTGCCGCGCCTGCCGCCGCTACTGGACGGCCGGCGGCGCGCTCCGCCGCGTGGCCTCCGCGTCCCCGGGCCGC…
		Protein	MANHLPDADAAGFKLFGKVIQPPDAHHRAADEGAAPPPLAPPPTTATVLPPHPPPPPSPPQPPLPLQQAAGAAGGTGGGGEPLPCPRCGSRETKFCYFNNYNVRQPRHLCRACRRYWTAGGALRRVASASPGRRRPRPTNARSAAAAAAAAAASSASAAAEEVGGER*
SsDof16-1	Sspon.003C0015340	CDS	ATGGCCCCCGCGGCCGGCGGGTTCAAGCTCTTCGGCAAGGTCATCACGCAGCTGTGCGCCGAGACCGCCCCGCCGGCGGCGCAGGAGGCTGCTGCCGCGGCGTCGAGGAGCACGGCCGCCTTCGCGCGGGAGAGGGACGATCCGGACGAGCGCGACCAGCCGATGGTGAAGCGGGAGGCGGCGGCGTCGGACCACGACTTCGTCGTCGCGGACAAGCAGCAACAATCCGCCGGCGGCGGCGGCGGGCCGGCGCCGGCCGCCGAGAGCGACGACAGCAAAGGGCAGCAGCATCAGCACCCACGCCCGCGGCAGCAGCAGCATCAGGACACCGTGGAGGCGCGGGCCGCGGCGGCCGCGTCGTCGGCGCCCCCGCTGCCGTGCCCGCGGTGCCGGAGCCGC…
		Protein	MAPAAGGFKLFGKVITQLCAETAPPAAQEAAAAASRSTAAFARERDDPDERDQPMVKREAAASDHDFVVADKQQQSAGGGGGPAPAAESDDSKGQQHQHPRPRQQQHQDTVEARAAAAASSAPPLPCPRCRSRNTKFCYFNNYNVNQPRHFCKDCHRYWTAGGALRNVPVGAGRRKNRPLGPVPVPAHHHHLHPAQAAAGFVLGFPGQQHPSSPTSPSPAVYAERWPICPDRRF*
SsDof16-2	Sspon.003D0009930	CDS	ATGGCCCCCGCGGCCGGCGGGTTCAAGCTCTTCGGCAAGGTCATCACGCAGCTGTGCGCCGAGACCGCCCCGCCGGCGGCGCAGGAGGCTGCTGCCGCGGCGTCGAGGAGTACGGCCGCCTTCGCGCGGGAGAGGGACGACCCGGACGAGCGCGACCAGCCGATGGTGAAGCGGGAGGCGGCGGCGTCGGACCACGACTTCGTCGTCGCGGACAAGCAGCAACACTCCGGCGGCGGCGCCGGCGGGCCGGCGCCGGCGGCCGAGAGCGACGACAGCAAAGGCCAGCAGCTGCAGCACCCGCGCCCGCGGCAGCAGCATCAGGACACCGTGGAGGCGCGCGCCGCGGCGGCCGCGTCGTCGGCGCCGCCGCTGCCGTGCCCGCGGTGCCGGAGCCGCAAC…
		Protein	MAPAAGGFKLFGKVITQLCAETAPPAAQEAAAAASRSTAAFARERDDPDERDQPMVKREAAASDHDFVVADKQQHSGGGAGGPAPAAESDDSKGQQLQHPRPRQQHQDTVEARAAAAASSAPPLPCPRCRSRNTKFCYFNNYNVNQPRHFCKDCHRYWTAGGALRNVPVGAGRRKNRPLGPVPVPAHHHHLHPAQAAAGFVLGFPGQQHPSSPTSPSPAVYAERWPICPDRRF*
SsDof17	Sspon.003C0009580	CDS	ATGTTGTCCTCACACCACGAGGCCATGCTGCCGTATGCGCCGGGGCCGCCGCCGTCGCTGCTGGTGGACCGGCGGTACAAGCAGGGCGGCGAGGCGGCGCCCAACTGCCCGCGCTGCGACTCGCCCAACACCAAGTTCTGCTACTACAACAACTACAGCCTCAGCCAGCCGCGCTACTTCTGCAAGGGCTGCCGCCGCTACTGGACCAAGGGCGGCTCCCTCCGGAACGTGCCCGTCGGCGGCGGGTGCCGGAAGAACCGCCGGGGCAAGTCGTCCTTGCGGTCGGCGGCGGATGCCATCGCGAACGGCGGCGGCCGCGATGCGGCGTTCGGCCACCGGTTCCCGGGACCTGTCCGGCCGGACCTGGTCCTGGAAGGCATGGTCGGCAATCCGTCGAAC…
		Protein	MLSSHHEAMLPYAPGPPPSLLVDRRYKQGGEAAPNCPRCDSPNTKFCYYNNYSLSQPRYFCKGCRRYWTKGGSLRNVPVGGGCRKNRRGKSSLRSAADAIANGGGRDAAFGHRFPGPVRPDLVLEGMVGNPSNPAGQAMSGGVPAAADGSTIDLAMLYAKFLNHPPAEEGVSAVTPESAGQVDEAFDTFSASSDLSPAVLAPLQFDPCHDGFGEWSGGPVSSTGPSSTASTTTATTMLCADVSVQAAFGELNFAMDQSCFDSLGLPTDDVVGNLSSSWCSIVPGLSTLEDAKYDSLDSFPDDALSLHEGMISGADHDWSVDCQGLEALYMP*
SsDof18-1	Sspon.001D0049210	CDS	ATGCAGGAGTTCCAGTCCATCCCGGGCCTGGCCGGGCGGCTGTTCGGCGGGGCCGGGGCCGCCGACCTCCGTCGCGCCCAGGCGCATGCGCAGCAGGGCCCCGGAGCGCGGTGCGGCGGCGTCTCGCCCGCGGCGCCGCCAGAGGCGGTCAAGTGCCCGCGGTGCGAGTCCACCAACACCAAGTTCTGCTACTACAACAACTACAACCTGTCGCAGCCGCGGCACTTCTGCAAGAGCTGCCGCCGGTACTGGACCAAGGGCGGCGTCCTGCGCAACGTCCCCGTGGGCGGGGGCTGCCGCAAGACGAAGCGCGCGTCGTCGTCGTCGTCGTCCGCCTCGTCCGCCACGTCGTCGGTGCCGTCCACGCCCACGTCGGGCGACGCGGCGGCCAACAAGAAC…
		Protein	MQEFQSIPGLAGRLFGGAGAADLRRAQAHAQQGPGARCGGVSPAAPPEAVKCPRCESTNTKFCYYNNYNLSQPRHFCKSCRRYWTKGGVLRNVPVGGGCRKTKRASSSSSSASSATSSVPSTPTSGDAAANKNPRRASASSPRSTNSGSASPTAAAATTPTPTPATPATPSSNSVAAFTMSSHHHSNPFSTIDVVAPPAPIFADQAAALASLFAPPPPPPLPVFTFAAQPKEEAPTTPSELQLVAGHAAAPSSSVVSEDMAPFASLDAAGIFELGDAASAAAYWNAGSCWTDVVQDPSMYLP*
SsDof18-2	Sspon.004A0005590	CDS	ATGCAGGAGTTCCAGTCCATCCCGGGCCTGGCCGGGCGGCTGTTCGGCGGGGCCGGGGCCGGGGCCGCCGACCTCCGTCGCGCCCAGGCGCATGCGCAGCAGGGCCCCGGAGCGCGGTGCGGCGGCGTCTCGCCCGCGGCGGTCAAGTGCCCGCGGTGCGAGTCCACCAACACCAAGTTCTGCTACTACAACAACTACAACCTGTCGCAGCCGCGGCACTTCTGCAAGAGCTGCCGCCGGTACTGGACCAAGGGCGGCGTCCTGCGCAACGTCCCCGTGGGCGGGGGCTGCCGCAAGACGAAGCGCGCGTCGTCGTCGTCGTCGTCCGCCTCGTCCGCCACGTCGTCGGTGCCGTCCACGCCCACGTCGGGCGACGCGGCGGCCAACAAGAACCCCCGC…
		Protein	MQEFQSIPGLAGRLFGGAGAGAADLRRAQAHAQQGPGARCGGVSPAAVKCPRCESTNTKFCYYNNYNLSQPRHFCKSCRRYWTKGGVLRNVPVGGGCRKTKRASSSSSSASSATSSVPSTPTSGDAAANKNPRRASASSPRSTNSGSASPTAAAATTPTPTPATPATPSSNSVAAFTMSSHHHSNPFSTIDVVAPPAPIFADQAAALASLFAPPLPPPLPVFTFAAQPKEEAPTTPSELQLVAGHAAAPSSSVVSEDMAPFASLDAAGIFELGDAASAAAYWNAGSCWTDVVQDPSMYLP*
SsDof18-3	Sspon.004C0005730	CDS	ATGCAGGAGTTCCAGTCCATCCCAGGCCTGGCGGGGCGGCTGTTCGGCGGGGCAGGGGCCGCCGACCTCCGTCGCGCGCAGGCGGCGCATGCGCAGCAGGGCCCCGGGGCGCGGTGCGGCGGCGTCTCGCCCGCGGCGCCGCCAGAGGCGGTCAAGTGCCCGCGGTGCGAGTCCACCAACACCAAGTTCTGCTACTACAACAACTACAACCTGTCGCAGCCGCGGCACTTCTGCAAGAGCTGCCGCCGGTACTGGACCAAGGGCGGCGTCCTGCGCAACGTCCCCGTGGGCGGGGGCTGCCGCAAGACGAAGCGCGCGTCGTCGTCGTCGTCGTCCGCCTCGTCCGCCACGTCGTCGGTGCCGTCCACGCCCACGTCGGGCGACGCGGCGGCCAACAAG…
		Protein	MQEFQSIPGLAGRLFGGAGAADLRRAQAAHAQQGPGARCGGVSPAAPPEAVKCPRCESTNTKFCYYNNYNLSQPRHFCKSCRRYWTKGGVLRNVPVGGGCRKTKRASSSSSSASSATSSVPSTPTSGDAAANKNPRRASASSPRSTNSGSASPTAAAATTPTPTPATPATPSSNSVAAFTMSSHHHSNPFSTIDVVPPPAPIFADQAAALASLFAPPPPPPLPVFTFAAQPKEEAPTTPSELQLVAGHAAAPSSSVVSEDMAPFASLDAAGIFELGDAASAAAYWNAGSCWTDVVQDPSMYLP*
SsDof19-1	Sspon.004B0005410	CDS	ATGGCCGGGGCACCGCCGATGCACATCTGCATGGACTCGGACTGGCTCAAGGGCATCGTCCCCGAGGAGCCTGGGATGGGATCGTCCTCACCGTCAGCGGAGCTGATCGCATGCCCTAGGCCGATGCATGCCGTGGCGGCGGCCGCGGCGGACCGGCGTCTGCGCCCGCAGCACGATCAGCCGCTCAAGTGCCCGCGGTGCGAGTCCACGCACACCAAGTTCTGCTACTACAACAACTACAGCCTCTCGCAGCCGCGCTACTTCTGCAAGACGTGCCGCCGCTACTGGACCAAAGGCGGCTCGCTCCGCAACGTCCCGGTTGGCGGAGGATGCCGCAAGAACAAGCGCGCCAGCGCCAAGAAGCCCCCCGCGCCGCCGTTGCAGCCGCGGCACATGGCG…
		Protein	MAGAPPMHICMDSDWLKGIVPEEPGMGSSSPSAELIACPRPMHAVAAAAADRRLRPQHDQPLKCPRCESTHTKFCYYNNYSLSQPRYFCKTCRRYWTKGGSLRNVPVGGGCRKNKRASAKKPPAPPLQPRHMAETGLHLSFSGMPQLPPPSAAADPLCSLGLLDWKYDPILAGSGGAAAGSLDGASSEAHFAGAGMLGIPGGSGGGGECHALSALRYAAGLGEHLQLQGLPFGARAEHDAMEVKPAATERLLSLDWYSETSRAPESAISSLGALGLWSGMLGGAHQHHGSSAAI*
SsDof19-2	Sspon.004C0003870	CDS	ATGATGGCCGGGGCACCGCCGATGCACATCTGCATGGACTCGGACTGGCTCAAGGGCATCGTCCCCGAGGAGCCTGGGATGGGATCGTCCTCACCGTCAGCGGAGCTGATCGCATGCCCTAGGCCGATGCATGCCGTGGCGGCGGCCGCGGCGGACCGGCGTCTGCGCCCGCAGCACGATCAGCCGCTCAAGTGCCCGCGGTGCGAGTCCACGCACACCAAGTTCTGCTACTACAACAACTACAGCCTCTCGCAGCCGCGCTACTTCTGCAAGACGTGCCGCCGCTACTGGACCAAAGGCGGCTCGCTCCGCAACGTCCCGGTTGGCGGAGGATGCCGCAAGAACAAGCGCGCCAGCGCCAAGAAGCCCCCCGCGCCGCCGTTGCAGCCGCGGCACATG…
		Protein	MMAGAPPMHICMDSDWLKGIVPEEPGMGSSSPSAELIACPRPMHAVAAAAADRRLRPQHDQPLKCPRCESTHTKFCYYNNYSLSQPRYFCKTCRRYWTKGGSLRNVPVGGGCRKNKRASAKKPPAPPLQPRHMAETGLHLSFSGMPQLPPPSAAADPLCSLGLLDWKYDPILAGSGGAAAGSLDGASSEAHFAGAGMLGIPGGSGGGGECHALSALRYAAGLGEHLQLQGLPFGARAEHDAMEVKPAATERLLSLELDWYSETSRGPESAISSLGALGLWSGMLGGAHQHHGSSAAI*
SsDof20-1	Sspon.004B0006870	CDS	ATGAAGGAGAAGACTAGAGAAGGGGCTGGGAGCAATTCCACTACTCAGGCCGTCCACACGACATTCCTCCTCCCTCGCCCGTCCCATCCAGTCCCAACAGCAGGCCCCTCCTCCTCCTCTTCGTCGCCAGTCGTCCTGAGCTCATCGTCTTCCTCGCCCCTCGTCGGCAAGCGCAACACGGGAGAATCGCTGGCGGGGAGCGGAATTGGGATCCTTGCATGCATGGATGCGGCGCAGTGGCATCAGGGGCTAGGGCTAGGGAAGCCCATGGAGGAGATGCTCATGGCTGGAAACGCAAATCCAAACCAGAATCCAAACCCGCCACCGTCTGCGCCATCGGCTGCCGGCGCCCAGAGGGCTGGCGCTCCCGCCGCGGGTGCGGCTGCGGCGCCTAACGCT…
		Protein	MKEKTREGAGSNSTTQAVHTTFLLPRPSHPVPTAGPSSSSSSPVVLSSSSSSPLVGKRNTGESLAGSGIGILACMDAAQWHQGLGLGKPMEEMLMAGNANPNQNPNPPPSAPSAAGAQRAGAPAAGAAAAPNAGATGGAGAGTERRARPQKEKALNCPRCNSTNTKFCYYNNYSLQQPRYFCKTCRRYWTEGGSLRNVPVGGGSRKNKRSSSAVSAAAASTSAAMSGTVSVGLPAKNPKLMHEGAHDLNLAFPHHNGRALQPPEFPAFPSLESSSVCNPGAAGMVGNGAAGRGMGALSAMELLRSTGCYVPLQHVQFGMPAEYAAAGFALGEFRMPPPPQSQSVLGFSLDTHGTGGVGGAAGGYSAGLQESAAGRLLFPFEDLKPAVSAGGGGASNGAD…
SsDof20-2	Sspon.004C0007880	CDS	ATGAAGGAGAAGACTAGAGAAGGGGCTGGGAGCAATTCCACTACTCAGGCCGTCCACACGACATTCCTCCTCCCTCGCCCGTCCCATCCAGTCCCAACAGCAGGCTCCTCCTCCTCCTCCTCTTCGTCGCCAGTCGTCCTGAGCTCATCGTCTTCCTCGCCCCTCGTCGGCAAGCGCAACACGGGAGAATCGCTGGCGAGGAGCGGAATTGGGATCCTTGCATGCATGGATGCGGCACAGTGGCATCAGGGGCTAGGGCTAGGGAAGCCCATGGAGGAGATGCTCATGGCTGGAAACGCAAATCCAAACCAGAATCCAAACCCGCCACCGTCTGCGCCATCGGCTGCCGGCGCCCAGAGGGCTGGCGCTCCCGCCGCGGGTGCGGCTGCGGCGCCTAAC…
		Protein	MKEKTREGAGSNSTTQAVHTTFLLPRPSHPVPTAGSSSSSSSSPVVLSSSSSSPLVGKRNTGESLARSGIGILACMDAAQWHQGLGLGKPMEEMLMAGNANPNQNPNPPPSAPSAAGAQRAGAPAAGAAAAPNAGATGGAGAGTERRARPQKEKALNCPRCNSTNTKFCYYNNYSLQQPRYFCKTCRRYWTEGGSLRNVPEEQALVSAVSAAAASTSAAMSGTVSVGLPAKNPKLMHEGAHDLNLAFPHHNGRTLQPPEFPAFPSLESSSVCNPGAAGMVGNGAAGRGMGSLSAMELLRSTGCYVPLQHVQFGMPAEYAAAGFALGEFRMPPPPQSQSVLGFSLDTHGTGGVGGAAGGYSAGLQESAAGRLLFPFEDLKPAVSAGGGGASNGADHHHQY…
SsDof20-3	Sspon.004C0007890	CDS	ATGGAGGAGATGCTCATGGCTGGAAACGCAAATCCAAACCAGAATCCAAACCCGCCACCGTCTGCGCCATCGGCTGCCGGCGCCCAGAGGGCTGGCGCTCCCGCCGCGGGTGCGGCTGCGGCGCCTAACGCTGGCGCGACCGGAGGTGCGGGGGCGGGCACGGAGCGGCGGGCGCGGCCGCAGAAGGAGAAGGCTCTCAACTGCCCGCGGTGCAACTCCACCAACACCAAGTTCTGCTATTACAACAACTACAGCCTGCAGCAGCCGCGCTACTTCTGCAAGACGTGCCGCCGCTACTGGACCGAGGGCGGCTCGCTCCGCAACGTCCCAGTGGGCGGCGGCTCCAGGAAGAACAAGCGCTCGTCTTCGGCCGTGTCGGCGGCGGCCGCCTCCACCTCC…
		Protein	MEEMLMAGNANPNQNPNPPPSAPSAAGAQRAGAPAAGAAAAPNAGATGGAGAGTERRARPQKEKALNCPRCNSTNTKFCYYNNYSLQQPRYFCKTCRRYWTEGGSLRNVPVGGGSRKNKRSSSAVSAAAASTSAAMSGTVSVGLPAKNPKLMHEGAHDLNLAFPHHNGRTLQPPEFPAFPSLESSSVCNPGAAGMVGNGAAGRGMGSLSAMELLRSTGCYVPLQHVQFGMPAEYAAAGFALGEFRMPPPPQSQSVLGFSLDTHGTGGVGGAAGGYSAGLQESAAGRLLFPFEDLKPAVSAGGGGASNGADHHHQYEHSKDQAAGHGGSGASGVTSGHETPGFWSSSLIGNGSSNGGGGP
SsDof20-4	Sspon.004D0009220	CDS	ATGAAGGAGAAGACTAGAGAAGGGGCTGGGAGCAATTCCACTACTCAGGCTGTCCACACGACATTCCTCCTCCCTCGCCCGTCCCATCCAGTCCCAACAGCAGGCTCCTCCTCCTCCTCTTCGTCGCCAGTCGTCCTGAGCTCATCGTCTTCCTCGCCCCTCGTCGGCAAGCGCAACACGGGAGAATCGCTGGCGAGGAGCGGAATTGGGATCCTTGCATGCATGGATGCGGCACAGTGGCATCAGGGGCTAGGGCTAGGGAAGCCCATGGAGGAGATGCTCATGGCTGGAAACGCAAATCCAAACCAGAATCCAAACCCGCCACCGTCTGCGCCATCGGCTGCCGGCGCCCAGAGGGCTGGCGCTCCCGCCGCGGGTGCGGCTGCGGCGCCTAACGCT…
		Protein	MKEKTREGAGSNSTTQAVHTTFLLPRPSHPVPTAGSSSSSSSPVVLSSSSSSPLVGKRNTGESLARSGIGILACMDAAQWHQGLGLGKPMEEMLMAGNANPNQNPNPPPSAPSAAGAQRAGAPAAGAAAAPNAGATGGAGAGTERRARPQKEKALNCPRCNSTNTKFCYYNNYSLQQPRYFCKTCRRYWTEGGSLRNVPVGGGSRKNKRSSSAVSAAAASTSAAMSGTVSVGLPAKNPKLMHEGAHDLNLAFPHHNGRTLQPPEFPAFPSLESSSVCNPGAAGMVSNGAAGRGMGALSAMELLRSTGCYVPLQHVQLGMPAEYAAAGFALGEFRMPPPPQSQSLLGFSLDTHGTGGVGGAGGYSTGLRDSAAGRLLFPFEDLKPAVSAGGGGASNGADH…
SsDof21	Sspon.007C0023290	CDS	ATGATGTGCAAGGATGAGGGCATGGTGGAGAAGGAGGCGATTGTGTCATCCCCTGTTATAAAGGAGGAAGCTAGGAGCCCAAAGCAGGCACAGGACCCGCAACAGTCAAGTGGCAGTGGGGAGCGTAAGCCACGGCCGCAGCTACCTGAGGCGCTCAAGTGCCCACGCTGCAACTCTAACAACACCAAATTTTGCTACTACAACAACTATAGCACGACGCAACCGCGCTACTTCTGCAAGGCCTGTCGCCGCTATTGGACACATGGCGGCGCCCTCCGCAATGTCCCCATTGGCGGTAGGTGCCACAAGAACAAGCGCGCCTCTGGATCCTTCTCAGGCTCTAGCACCTCATCGTCCTCATCCGCTGCCTATGCACCGTTATCCCCCGGCACCAACACC…
		Protein	MMCKDEGMVEKEAIVSSPVIKEEARSPKQAQDPQQSSGSGERKPRPQLPEALKCPRCNSNNTKFCYYNNYSTTQPRYFCKACRRYWTHGGALRNVPIGGRCHKNKRASGSFSGSSTSSSSSAAYAPLSPGTNTSSSKMSINTQLMMVPNTTMAAPMTMGLFPNVLPTLMSTGGGGNFDFTMENQQVSLPFTPMYLSNQASMPVLATGGSGTTPSFLEMLRRGLLHGSSSYDAGLTMNGMDMPFPLPSYGAMHGHGLSGSTTNDVRQLVGTQQGVNTDGGFAGLAGVQGEEDEEEGDNKAMVKSGKNNNGGSLLDRYWIKPNNNNNNNNNNNNSANNKGQQGYRKIISNFPRNLVIAVSR*
SsDof22-1	Sspon.005B0004970	CDS	ATGGAAGAGATGCTGATGGCAGCCAACGCAGGCGCCCCGAATCCGAGCCAAGGCTCGAATCCGAACCCGCCAGCGCCGGCGCCGGCGCCGTCGTCGGCACCTGGCGGTGCCCTGCGCGGTGGCGCGCCGGCGCCCCTGGCGGGCGCGGGTAGCACCGAGCGGCGCGCGCGGCCGCAGAAGGAGAAGGCGCTCAACTGCCCGCGGTGCAACTCCACCAACACCAAATTCTGCTACTACAACAACTACAGCCTCCAGCAGCCACGCTACTTCTGCAAGACGTGCCGCCGCTACTGGACGGAGGGCGGATCCCTGCGCAACGTTCCCGTGGGCGGCGGCTCCCGCAAGAACAAGCGCTCCTCGTCGTCCGCTTCCGCGTCCGCCTCCACCTCCGCCTCGGTC…
		Protein	MEEMLMAANAGAPNPSQGSNPNPPAPAPAPSSAPGGALRGGAPAPLAGAGSTERRARPQKEKALNCPRCNSTNTKFCYYNNYSLQQPRYFCKTCRRYWTEGGSLRNVPVGGGSRKNKRSSSSASASASTSASVTSSSMASTAGAASKNPKLAHEGAHDLNLAFPHHGGLHAPEFAAFPSLESSNVCNPGGGMTSNGRGGGAGPAVGALSAMELLRSSGCYMPLQVPMQMPGDYTAAGFALGEFRTPPPPSQSVLGFSLDAHGPGSGAAAAGYGSSAGLQGVPENAGRLLFPFEDLKPPVSSGGGGVAGGATGGAGDGNSSHNQFDHNKEQGGGGDGGPGAGHDTPGFWSGMIGGSGASW*
SsDof22-2	Sspon.005C0003500	CDS	ATGGAAGAGATGCTGATGGCAGCCAACGCAAGCGCCCCGAATCCGAGCCAAGGCTCGAATCCGAACCCGCCGGCGCCGGCGCCGTCGTCGGCACCTGGCGGTGCCCTGCGCGGTGGCGCGCCGGCGCCCCTGGCGGGCGCGGGTAGCACCGAGCGGCGCGCGCGGCCGCAGAAGGAGAAGGCGCTCAACTGCCCGCGGTGCAACTCCACCAACACCAAATTCTGCTACTACAACAACTACAGCCTCCAGCAGCCACGCTACTTCTGCAAGACGTGCCGCCGCTACTGGACGGAGGGCGGATCCCTGCGCAACGTTCCCGTGGGCGGCGGCTCCCGCAAGAACAAGCGCTCCTCGTCGTCCGCGTCCGCGTCCGCCTCCACCTCCGCCTCGGTCACGAGC…
		Protein	MEEMLMAANASAPNPSQGSNPNPPAPAPSSAPGGALRGGAPAPLAGAGSTERRARPQKEKALNCPRCNSTNTKFCYYNNYSLQQPRYFCKTCRRYWTEGGSLRNVPVGGGSRKNKRSSSSASASASTSASVTSSSMASTAGAASKNPKLVHEGAHDLNLAFPHHGGLHAPSSRRSRAWRAATNGRGGGAGPAVGALSAMELLRSSGCYMPLQVPMQMPGDYTAAGFALGEFRTPPPPSQSVLGFSLDAHGPASGAAAAGYGSSAGLQGVPENAGRLLFPFEDLKPPVSSGGGGVAGGATGGAGDGNSSHNQFDHNKEQGGGGDGGPGAGHDTPGFWSGMIGGKTCTGAAPCMAHAKPPCERAWATGDIGMQGWHRCWFLAVFFVFSPSPAREGEGGGGG…
SsDof22-3	Sspon.005D0008750	CDS	ATGGAAGAGATGCTGATGGCAGCCAACGCAGGCGCCCCGAATCCGAGCCAAGTCTCGAATCCAAACCCGCCGGCGCCGGCGCCGTCGTCGGCACCTGGCGGTGCCCTGCGCGGTGGCGCGCCGGCGCCCCTGGCGGGCGCGGGTAGCACCGAGCGGCGCGCGCGGCCGCAGAAGGAGAAGGCGCTCAACTGCCCGCGGTGCAACTCCACCAACACCAAATTCTGCTACTACAACAACTACAGCCTCCAGCAGCCACGCTACTTCTGCAAGACGTGCCGCCGCTACTGGACGGAGGGCGGATCCCTGCGCAACGTTCCCGTGGGCGGCGGCTCCCGCAAGAACAAGCGCTCCTCGTCGTCCGCGTCCGCGTCCGCCTCCACCTCCGCCTCGGTCACGAGC…
		Protein	MEEMLMAANAGAPNPSQVSNPNPPAPAPSSAPGGALRGGAPAPLAGAGSTERRARPQKEKALNCPRCNSTNTKFCYYNNYSLQQPRYFCKTCRRYWTEGGSLRNVPVGGGSRKNKRSSSSASASASTSASVTSSSMASTAGAASKNPKLAHEGAHDLNLAFPHHGGLHAPEFAAFPSLESSNVCNPGGGMTSNGRGGGALSAMELLRSSGCYMPLQVPMQMPGDYTAAGFALGEFRTPPPPSQSVLGFSLDAHGPGSGAAAAGYGSSAGLQGVPENAGRLLFPFEDLKPPVSSGGGGVAGGATGGAGDGNSSHNQFDHNKEQGGGGDGGPGAGHDTPGFWSGMIGGSGAS
SsDof22-4	Sspon.006B0011060	CDS	ATGGAAGAGATGCTGATGGCAGCCAACGCAAGCGCCCCGAATCCGAGCCAAGGCTCGAATCCGAACCCGCCGGCGCCGGCGCCGTCGTCGGCACCTGGCGGTGCCCTGCGCGGTGGCGCGCCGGCGCCCCTGGCGGGCGCGGGTAGCACCGAGCGGCGCGCGCGGCCGCAGAAGGAGAAGGCGCTCAACTGCCCGCGGTGCAACTCCACCAACACCAAATTCTGCTACTACAACAACTACAGCCTCCAGCAGCCACGCTACTTCTGCAAGACGTGCCGCCGCTACTGGACGGAGGGCGGATCCCTGCGCAACGTTCCCGTGGGCGGCGGCTCCCGCAAGAACAAGCGCTCCTCGTCGTCCGCGTCCGCGTCCGCCTCCACCTCCGCCTCGGTCACGAGC…
		Protein	MEEMLMAANASAPNPSQGSNPNPPAPAPSSAPGGALRGGAPAPLAGAGSTERRARPQKEKALNCPRCNSTNTKFCYYNNYSLQQPRYFCKTCRRYWTEGGSLRNVPVGGGSRKNKRSSSSASASASTSASVTSSSMASTAGAASKNPKLVHEGAHDLNLAFPHHGGLHAPEFAAFPSLESSNVCNPGGGMTSNGRGGGAGPAVGALSAMELLRSSGCYMPLQVPMQMPGDYTAAGFALGEFRTPPPPSQSVLGFSLDAHGPASGAAAAGYGSSAGLQGVPENAGRLLFPFEDLKPPVSSGGGGVAGGATGGAGDGNSSHNQFDHNKEQGGGGDGGPGAGHDTPGFWSGMIGGSGASW*
SsDof23-1	Sspon.005A0001180	CDS	ATGGCGCCTGCAGCTTCGATCCACTCGGCCACCGCCGCCGCTGCTGGTGCTTCCAAGCGCCCGGCCGATTCCGACGCTGAGCTCCCGCTCGACTCCTCCGCGCTCCACCAGCAGGACGACGAGCCCGCGCGCAAGGGCCAGCTCCAGCAGCCGAGGCAGCAGCAGCAGCTGGAGTGCCCGCGCTGTCGCTCCACCAACACCAAGTTCTGCTACTACAACAACTACAGCACGGCGCAGCCGCGGCACTTCTGCCGCGCGTGCCGCCGCTACTGGACGCACGGCGGCACGCTGCGCGACGTCCCCGTCGGCGGCGCCTCGCGCCGCGCCGGCGGGGGCGGCAAGCGGCGCAGGGTCTCCGCCGAGCCCTCGTCCGCGGCGTCGGCGTCGCCGCCGCCGATG…
		Protein	MAPAASIHSATAAAAGASKRPADSDAELPLDSSALHQQDDEPARKGQLQQPRQQQQLECPRCRSTNTKFCYYNNYSTAQPRHFCRACRRYWTHGGTLRDVPVGGASRRAGGGGKRRRVSAEPSSAASASPPPMPAASLADACLPDLSSAFPFLSDGSFFPQLDVGSGVALAPAAFSSSWQSVVPDFYDGLAPWDDGAGFAGAWGDIAGLDLSWTPPGN*
SsDof23-2	Sspon.005D0000820	CDS	ATGGCGCCTGCAGCTTCGATCCACTCGGCCACCGCCGCCGCCGCTGGTGCTTCCAAGCGCCCGGCCGATTCCGACGCTGAGCTCCCGCTCGACTCCTCCGCGCTCCACCAGCAGGGCGACGAGGCCGCGCGCAAGGGCCAGCTCCAGCAGCCGAGGCAGCAGCACCTGGAGTGCCCGCGCTGTCGCTCCACCAACACCAAGTTCTGCTACTACAACAACTACAGCACGGCGCAGCCGCGGCACTTCTGCCGCGCGTGCCGCCGCTACTGGACGCACGGCGGCACGCTGCGCGACGTCCCCGTCGGCGGCGCCTCGCGCCGCGCCGGCGGGGGCGGCAAGCGGCGCAGGGTCTCCACCGAGCCCTCGTCCGCGGCGTCGGCGTCGCCGCCGCCGATGCCG…
		Protein	MAPAASIHSATAAAAGASKRPADSDAELPLDSSALHQQGDEAARKGQLQQPRQQHLECPRCRSTNTKFCYYNNYSTAQPRHFCRACRRYWTHGGTLRDVPVGGASRRAGGGGKRRRVSTEPSSAASASPPPMPAASLADACLPDLSSAFPFLSDGSFFPQLDVGSGVALAPAAFSSSWQSVVPDFYDGLAPWDDGAAAGGFAGAWGDIAGLDLSWTPPGN*
SsDof24-1	Sspon.006A0001010	CDS	ATGCACGAAGCGTCGGCCGAGACCGGCCGCCGGCCGGCGCAGCAGCATCATCAGTTCGCGGGCGTCGATCTCCGCCGGCCCAAGGGGTACGCCGCGGCGCCGGTGGAGGCATCACCGGCGGTCAAGGTGGCCGAGGCCGTCGAGGGAGGGAACCCGTGCCCGCGGTGCGCGTCGCGGGACACCAAGTTCTGCTACTACAACAACTACAACACCTCGCAGCCGCGCCACTTCTGCAAGGGCTGCCGCCGCTACTGGACCAAGGGCGGCACGCTGCGCAACGTCCCCGTCGGAGGCGGCACCCGCAAGAAGCCCTCGTCCACGTCGTCCTACGCGGCCGCCGCCGACGCCGACAACAAGCCGCCCAAGAAGAAGCCCGCCAGCAAGAAGCGCCGCGTCGTG…
		Protein	MHEASAETGRRPAQQHHQFAGVDLRRPKGYAAAPVEASPAVKVAEAVEGGNPCPRCASRDTKFCYYNNYNTSQPRHFCKGCRRYWTKGGTLRNVPVGGGTRKKPSSTSSYAAAADADNKPPKKKPASKKRRVVAPAPEPAAAADASAATDPVAAADSARTTTTTDGASEITTETAAAAAPAAEEDSDSLAHLLLQPGAEDAVALGLGLSDFPSAAGKAAVLEDDSFVWPAAFDLGTCWANAGFADTDPASLFLNLP*
SsDof24-2	Sspon.006A0001071	CDS	ATGCAGGAAGCGTCGGCCGAGACCGGCCGCCGGCCGGCGCAGCAGCAGCATCAGTTCGCGGGCGTTGATCTCCGCCGGCCCAAGGGGTACGCCGCGGCGCCGGTGGAGGCATCACCGGCGGTCAAGGTGGCCGAGGCCGTCGAGGGAGGGAACCCGTGCCCGCGGTGCGCGTCGCGGGACACCAAGTTCTGCTACTACAACAACTACAACACCTCGCAGCCGCGCCACTTCTGCAAGGGCTGCCGCCGCTACTGGACCAAGGGCGGCACGCTGCGCAACGTCCCCGTCGGAGGCGGCACCCGCAAGAAGCCCTCGTCCACGTCGTCCTACGCGGCCGCCGCCGACGCCGACCACAAGCCGCCCAAGAAGAAGCCCGCCAGCAAGAAGCGCCGCGTCGTG…
		Protein	MQEASAETGRRPAQQQHQFAGVDLRRPKGYAAAPVEASPAVKVAEAVEGGNPCPRCASRDTKFCYYNNYNTSQPRHFCKGCRRYWTKGGTLRNVPVGGGTRKKPSSTSSYAAAADADHKPPKKKPASKKRRVVAPAPEPAAAADASAATDPVAAADSARTTTTTDGASEITTETAAAAAPAAEEDSDSLAHLLLQPGAEDAVALGLGLSDFPSAAGKAAVLEDDSFVWPAAFDLGTCWANAGFADTDPASLFLNLP*
SsDof24-3	Sspon.006B0000220	CDS	ATGCAGGAAGCGTCGGCCGAGACCGGCCGCCGGCCGGCGCAGCCGCAGCATCAGTTCGCGGGCGTTGATCTCCGCCGGCCCAAGGGGTACGCCGCGGCGCCGGTGGAGGCATCACCGGCGGTCAAGGTGGCCGAGGCCGTCGAGGGAGGGGACCCGTGCCCGCGGTGCGCGTCGCGGGACACCAAGTTCTGCTACTACAACAACTACAACACCTCGCAGCCGCGCCACTTCTGCAAGGGCTGCCGCCGCTACTGGACCAAGGGCGGCACGCTGCGCAACGTCCCCGTCGGAGGCGGCACCCGCAAGAAGCCCTCGTCCACGTCGTCCTACGCGGCCGCCGCCGACGCCGACAACAAGCCGCCCAAGAAGAAGCCCGCCAGCAAGAAGCGCCGCGTCGTG…
		Protein	MQEASAETGRRPAQPQHQFAGVDLRRPKGYAAAPVEASPAVKVAEAVEGGDPCPRCASRDTKFCYYNNYNTSQPRHFCKGCRRYWTKGGTLRNVPVGGGTRKKPSSTSSYAAAADADNKPPKKKPASKKRRVVAPAPEPAAAADASAATDPVAAADSARTTTTTDGASEITTETAAAAAPAAEEDSDSLAHLLLQPGAEDAVALGLGLSDFPSAAGKAAVLEDDSFVWPAAFDLGTCWANAGFADTDPASLFLNLP*
SsDof25-1	Sspon.002B0036670	CDS	ATGGTGTTCTCCTCGCTCCCGATCTTCCTAGACCCTCCCAGTTGGGGCCAGATGCAGCAGCAGCCACCACTCCAGTGTCTCCTGGGCGGCGGCGGTGGCAGCGACCACCACCACCTCATGCCTCCTCCGTCCGGCCTGGCGCCGCTTCCTGGAGGTCCTGCTGACACGGCGGCGAGCGCTCCGGCGGGAGGCGGCTCGTCCACCTCGGTGCAGGCCGCGGCGGGAGCGGGGGCGGGGGCCGGGGCGGCGCAGCCTCGCCCCGTCGTGTCGATGGCGGAGCGTGCCCGGCTCGCGCGCGTGCCGCTCCCGGAGCCCGGCACGCTCCGCTGCCCGCGCTGCGACTCCGCCAACACCAAGTTCTGCTACTTCAACAACTACTCGCTCTCGCAGCCGCGCCAC…
		Protein	MVFSSLPIFLDPPSWGQMQQQPPLQCLLGGGGGSDHHHLMPPPSGLAPLPGGPADTAASAPAGGGSSTSVQAAAGAGAGAGAAQPRPVVSMAERARLARVPLPEPGTLRCPRCDSANTKFCYFNNYSLSQPRHFCKACRRYWTRGGALRNVPVGGGCRRNTKRSSKKSSRGGQGGGAGATAATSSSSTTSTSTTATTTTATTTSAAMAAAEAIASMQAQLPHLGLPPAAAAAALEASLEGYHHYLPLQMQPQFLQQAGLYGYHFADDGTGVLADGFPRGVAASGLLAQLAAVKMEEHSSNGGGAVAAHHEQSYWPGSTGGGSGWPAEFLSGFSSSSSGNVLRSSDAKMDGFAYINNKNYNHCFKKSPFSCY*
SsDof25-2	Sspon.002B0036710	CDS	ATGGTGTTCTCCTCGCTCCCGATCTTCCTAGACCCTCCCAGTTGGAGCCAGATGCACATGCAGCAGCAGCCACCACTCCAGTGTCTCCTGGGCGGCGGCGGTGGCAACGACCACCACCACCTCATGCCTCCTCCGTCCGGCCTGGCGCCGCTTCCTGGAGGTCCTGCTGACACGGCGGCGAGCGCTCCGGCGGGAGGCGGCTCGTCCACCTCGGTGCAGGCCGCGGCGGGAGCGGGGGCGGGGGCGGCGCAGCCTCGCCCCGTCGTGTCGATGGCGGAGCGTGCCCGGCTCGCGCGCGTGCCGCTCCCGGAGCCCGGCACGCTCCGCTGCCCGCGCTGCGACTCCGCCAACACCAAGTTCTGCTACTTCAACAACTACTCGCTCTCGCAGCCGCGCCAC…
		Protein	MVFSSLPIFLDPPSWSQMHMQQQPPLQCLLGGGGGNDHHHLMPPPSGLAPLPGGPADTAASAPAGGGSSTSVQAAAGAGAGAAQPRPVVSMAERARLARVPLPEPGTLRCPRCDSANTKFCYFNNYSLSQPRHFCKACRRYWTRGGALRNVPVGGGCRRNTKRSSKKSSRGGQGGGAGATAATSSSSTTSTSTTATTTTATTTSAAMAAAEAIASMQAQLPHLGLPPAAAAAALEASLEGYHHYLPFQMQPQFLQQAGLYGYHFADDGTGVLADGFPRGVAASGLLAQLAAVKMEEHSSNGGGAVAAHHEQSYWPGSTGGGSGWPAEFLSGFSSSSSGNVLRSSDAKMDGFAYINNKN*
SsDof25-3	Sspon.002C0041860	CDS	ATGGTGTTCTCCTCGCTCCCGATCTTCCTAGACCCTCCCAGTTGGAGCCAGATGCAGATGCAGCAGCAGCCACCACTCCAGTGTCTCCTGGGCGGCGGCGGTGGCAGTGACCACCACCACCTCATGCCTCCTCCGTCCGGCCTGGCCCCGCTTCCTGGAGGTCCAGCTGACACGGCGGCGAGCGCTCCGGCGGGAGGCGGCTCGTCCACCTCGGTGCAGGCCGCGGCGGGAGCGGGGGCGGGGGCGGGGGCGGCGCAGCCTCGCCCCGTCGTGTCGATGGCGGAGCGTGCCCGGCTCGCGCGCGTGCCGCTCCCGGAGCCCGGCACGCTCCGCTGCCCGCGCTGCGACTCCGCCAACACCAAGTTCTGCTACTTCAACAACTACTCGCTCTCGCAGCCG…
		Protein	MVFSSLPIFLDPPSWSQMQMQQQPPLQCLLGGGGGSDHHHLMPPPSGLAPLPGGPADTAASAPAGGGSSTSVQAAAGAGAGAGAAQPRPVVSMAERARLARVPLPEPGTLRCPRCDSANTKFCYFNNYSLSQPRHFCKACRRYWTRGGALRNVPVGGGCRRNTKRSSKKSSRGGQGGGAGATAATSSSSTTSTSTTATTTTATTTSAAMAAAEAIASMQAQLPHLGLPPAAAAAALEASLEGYHHYLPLQMQPQFLQQAGLYGYHFADDGTGVLADGFPRGVAASGLLAQLAAVKMEEHSSNGGGAVAAHHEQSYWPGSTGGGSGWPAEFLSGFSSSSSGNV
SsDof25-4	Sspon.002D0036520	CDS	ATGCAGCAGCAGCCACCACTCCAGTGTCTCCTGGGCGGCGGTGGTGGCAGCGACCACCACCACCTCATGCCTCCTCCGTCCGGCCTCGCGCCGCTTCCTGGAGGTCCTGCTGACACGGCGGCGAGCGCTCCGGCGGGAGGCGGCTCGTCCACCTCGGTGCAGGCCGCGGCGGGAGCGGGGGCGGGGGCGGCGCAGCCTCGCCCCGTCGTGTCGATGGCGGAGCGTGCCCGGCTCGCGCGCGTGCCGCTCCCGGAGCCCGGCACGCTCCGCTGCCCGCGCTGCGACTCCGCCAACACCAAGTTCTGCTACTTCAACAACTACTCGCTCTCGCAGCCGCGCCACTTCTGCAAGGCGTGCCGCCGCTACTGGACCCGCGGCGGCGCGCTCCGCAACGTGCCA…
		Protein	MQQQPPLQCLLGGGGGSDHHHLMPPPSGLAPLPGGPADTAASAPAGGGSSTSVQAAAGAGAGAAQPRPVVSMAERARLARVPLPEPGTLRCPRCDSANTKFCYFNNYSLSQPRHFCKACRRYWTRGGALRNVPVGGGCRRNTKRSSKKSSRGGQGGGAGATAATSSSSTTSTSTTATTTTATTTSAAMAAAEAIASMQAQLPHLGLPPAAAAAALEASLEGYHHYLPLQMQPQFLQQAGLYGYHFADDGTGVLADGFPRGVAASGLLAQLAAVKMEEHSSNGGGASYWPGSTGGGSGWPAEFLSGFSSSSCMWPSRSS*
SsDof26-1	Sspon.001D0041800	CDS	ATGGAGGCGCCGCTGCACCAGTTCCCCGTCCCGCCACTGCCGCAGGACGCCATGTTGCAGCAGGCGGTGGCGGCGGGCGCGCTGATGATGGCCGCCGCCGGGAACAAGGCGCCGCCGACAGCGACCGCGGGGCGGGAGCAGTGCCCGCGGTGCGCGTCGCAGGACACCAAGTTCTGCTACTACAACAACTACAACACGGCGCAGCCGCGGCACTTCTGCCGCGCGTGCCGCCGCTACTGGACGCTCGGGGGATCCCTCCGCAACGTCCCCGTGGGCGGGTCCACGCGCAAGCGCCCGCGCCCGGCGCGGCGGCCCACCCGCGCCATGGCCGCCGCCGTCGCCGCTGCCATGGCCGCGCCTTCAACAACAACAGCAACGACAGCTTCGGCCGGCGGCAGC…
		Protein	MEAPLHQFPVPPLPQDAMLQQAVAAGALMMAAAGNKAPPTATAGREQCPRCASQDTKFCYYNNYNTAQPRHFCRACRRYWTLGGSLRNVPVGGSTRKRPRPARRPTRAMAAAVAAAMAAPSTTTATTASAGGSPFVASPATTLLQGAGGGGLLLSSLLLGSVSASPLLALGAAPLLEGRLGFDLGLGEAAALASAADGAVAADMAHHQTLPLGAGPLPWPAATATILQGDRAETTTWKDASSMFPFAPAAALWQELAAAAPVVEATGLHHGGAPHLLL*
SsDof26-2	Sspon.002A0040110	CDS	ATGTTGCAGCAGGCGGTGGCGGCGGGCGCGCTGATGATGGCCGCCGCCGGGAACAAGGCGCCGCCGACAGCGACCGCGGGGCGGGAGCAGTGCCCGCGGTGCGCGTCGCAGGACACCAAGTTCTGCTACTACAACAACTACAACACGGCGCAGCCGCGGCACTTCTGCCGCGCGTGCCGCCGCTACTGGACGCTCGGGGGATCCCTCCGCAACGTCCCCGTGGGCGGGTCCACGCGCAAGCGCCCGCGCCCGCGCGGCGGCCCACCCGCCATGGCCGCCGCCGTCGCCGCTGCCATGGCCGCGCCTTCAACAACAACAGCAACGACAGCTTCGGCCGGCGGCAGCCCGTTCGTTGCCTCCCCGGCAACAACGCTGCTGCAGGGCGCGGGAGGCGGCGGC…
		Protein	MLQQAVAAGALMMAAAGNKAPPTATAGREQCPRCASQDTKFCYYNNYNTAQPRHFCRACRRYWTLGGSLRNVPVGGSTRKRPRPRGGPPAMAAAVAAAMAAPSTTTATTASAGGSPFVASPATTLLQGAGGGGLLLSSLLLGSVGVTAARSRSAAAGRPARLRPRPRGGGSASLRRRRGSCCRHGSPPDVAAGRRAASVARSDSDDFAGRPRGDDDVERR*
SsDof26-3	Sspon.002C0040670	CDS	ATGGAGGCGCCGCTGCACCAGTTCCCCGTCCCGCCACTGCCGCAGGACGCCATGTTGCAGCAGGCGGTGGCGGCGGGCGCGCTGATGATGGCCGCCGCCGGGAACAAGGCGCCGCCGACAGCGACCGCGGGGCGGGAGCAGTGCCCGCGGTGCGCGTCGCGGGACACCAAGTTCTGCTACTACAACAACTACAACACGGCGCAGCCGCGGCACTTCTGCCGCGCGTGCCGCCGCTACTGGACGCTCGGGGGATCCCTCCGCAACGTCCCCGTGGGCGGGTCCACGCGCAAGCGCCCGCGCCCGCGCCCGGCGCGCCCCACCCGCGCCATGGCCGCCGCCGTCGCCGCTGCCATGGCCGCGCCTTCAACAACAACAGCAACGACCGCTTCGGCCCGCGGC…
		Protein	MEAPLHQFPVPPLPQDAMLQQAVAAGALMMAAAGNKAPPTATAGREQCPRCASRDTKFCYYNNYNTAQPRHFCRACRRYWTLGGSLRNVPVGGSTRKRPRPRPARPTRAMAAAVAAAMAAPSTTTATTASARGSPFVASPATTLLQGAGGGGLLLSSLLLGSVSASPLLEGRLGFDLGLGEAAALASAADGVAAADMAHHQTLPLGAGPLPWPAATATILQGDRAETTTWKDASSMFPFAPATALWQELAAAAPVVEAGGLHHGGAPHLLM*
SsDof26-4	Sspon.002D0035330	CDS	ATGGAGGCGCCGCTGCACCAGTTCCCCGTGCCGGCGCCACTGCCACCGCCGCAGGACGCCATGTTGCAACAGGCGGTGGCGGCGGGCGCGCTGATGATGGCCGCCGCCGGGAACAAGGCGCCGCCGACAGCGACCGCGGGGCGGGAGCAGTGCCCGCGGTGCGCGTCGCGGGACACCAAGTTCTGCTACTACAACAACTACAACACGGCGCAGCCGCGGCACTTCTGCCGCGCGTGCCGCCGCTACTGGACGCTCGGGGGATCCCTCCGCAACGTCCCCGTGGGCGGGTCCACGCGCAAGCGCCCGCGCCCGGCGCGGCGGCCCACCCGCGCCATGGCCGCCGCCGTCGCCGCTGCCATGGCCGCGCCTTCAACAACAACAGCAACGACCGCTTCGGCC…
		Protein	MEAPLHQFPVPAPLPPPQDAMLQQAVAAGALMMAAAGNKAPPTATAGREQCPRCASRDTKFCYYNNYNTAQPRHFCRACRRYWTLGGSLRNVPVGGSTRKRPRPARRPTRAMAAAVAAAMAAPSTTTATTASARGSPFVASPATTLLQGAGGGGLLLSSLLLGSVSASPLLALGAAPLLEGRLGFDLGLGEAAALASAADGAAAADMAHHQTLPLGAGPLPWSAATATILQGDRAETTTWKDASSVFPFAPAAALWQELAAAAPVVEAGGLHHGGAPHLLM*
SsDof27-1	Sspon.007A0015970	CDS	ATGATCTTCCCCCCTGCCTTCCTGGATTCCTCGAGCTGGAACGATAACCAGCATCATCAGCAACAGCAGCAAGCCCACCACCAGCACCAGGTTGCGGCCAACGGCGGTGGCGGAGGCGGCGACGCCAATCATGAGCTCCTCCAGCAACCAATCATGGGGGGAGCGCTTCCCGATGGAGGAGGTGGAGGTGGTGGTGGCGGGGGACAGGTTGGGGGCCCCGCGAAGCCCATGTCCATGGCGGAGCGCGCGCGCCTCGCGAGGATCCCGCTGCCGGAGCCGGGGCTCAAGTGCCCGCGCTGCGACTCCACCAACACCAAGTTCTGCTACTTCAACAACTACTCCCTCTCCCAGCCGCGCCACTTCTGCCGGGCCTGCCGCCGCTACTGGACGCGCGGCGGC…
		Protein	MIFPPAFLDSSSWNDNQHHQQQQQAHHQHQVAANGGGGGGDANHELLQQPIMGGALPDGGGGGGGGGGQVGGPAKPMSMAERARLARIPLPEPGLKCPRCDSTNTKFCYFNNYSLSQPRHFCRACRRYWTRGGALRNVPVGGGYRRHAKRAKPKQQQQQAAAGGAASAGTGTANAALHQAPAGSTASSAAACTATTTNALPGGPGGGMLVAGCPCCRRCSASPTSTP*
SsDof27-2	Sspon.007A0015980	CDS	ATGGGGGGAGCGCTTCCCGATGGAGGAGGTGGAGGTGGTGGTGGCGGGGGACAGGTTGGGGGCCCCGCGAAGCCCATGTCCATGGCGGAGCGCGCGCGCCTCGCGAGGATCCCGCTGCCGGAGCCGGGGCTCAAGTGCCCGCGCTGCGACTCCACCAACACCAAGTTCTGCTACTTCAACAACTACTCCCTCTCCCAGCCGCGCCACTTCTGCCGGGCCTGCCGCCGCTACTGGACGCGCGGCGGCGCGCTCCGCAACGTGCCGGTCGGCGGCGGGTACCGTCGCCACGCCAAGCGCGCCAAGCCAAAGCAGCAGCAGCAGCAGGCGGCCGCCGGCGGAGCCACCTCTGCCGGGACAGGGACCGCCAACGCCGCGCTGCATCAGGCTCCCGCTGGGTCC…
		Protein	MGGALPDGGGGGGGGGGQVGGPAKPMSMAERARLARIPLPEPGLKCPRCDSTNTKFCYFNNYSLSQPRHFCRACRRYWTRGGALRNVPVGGGYRRHAKRAKPKQQQQQAAAGGATSAGTGTANAALHQAPAGSTASSAAACTATTTNALPGGPGGGMLGGGLSMLPPLLRLADFDAMSLGSTFSGISSMGKPGSIDAYSNSVGGGGIPAGLEQWRVQQMQSFPFLHAMDQGPLGPPLAMAMAAPGMFQLGLDTSDNGRHGRGGNGGGEDGSSGGELHVMQAATKRESYPAPRGVYGDHHHHLAAAGGYTSYYSTNAATVIERTKASVMKSKDKIDAHDAWHCWHRIKEKEGVLKKKENCS*
SsDof27-3	Sspon.007B0020182	CDS	ATGATCTTCCCCCCTGCCTTCCTGGATTCCTCGAGCTGGAACGATAACCAGCATCATCAGCAACAGCAGCAAGCCCACCACCAGCACCAGGTTGCGGCCGGCGGCGGTGGCGGAGGCGGCGACAACAATCATGAGCTCCTCCAGCAACCAATCATGGGGGGAGCGCTTCCCGATGGAGGAGGTGGAGGTGGAGGTGGTGGTGGCGGGGGACAGGTTGGGGGCCCCGCGAAGCCCATGTCCATGGCGGAGCGCGCGCGCCTCGCGAGGATCCCGCTGCCGGAGCCGGGGCTCAAGTGCCCGCGCTGCGACTCCACCAACACCAAGTTCTGCTACTTCAACAACTACTCCCTCTCCCAGCCGCGCCACTTCTGCCGGGCCTGCCGCCGCTACTGGACGCGC…
		Protein	MIFPPAFLDSSSWNDNQHHQQQQQAHHQHQVAAGGGGGGGDNNHELLQQPIMGGALPDGGGGGGGGGGGGQVGGPAKPMSMAERARLARIPLPEPGLKCPRCDSTNTKFCYFNNYSLSQPRHFCRACRRYWTRGGALRNVPVGGGYRRHAKRAKPKQQQQQAAAGGAASAGTGTANAALHQAPAGSTASSAAACTATTTNALPGGPGGGMLGGGLSMLPPLLRLADFDAMSLGSTFSGISSMGKPGSIDAYSNSVGGGGIPAGLEQWRVQQMQSFPFLHAMDQGPLGPPLAMAMAAPGMFQLGLDTSDNGRHGRGGNGGGEDGSSGGELHVMQAATKRESYPAPRGVYGDHHHHLAAAGGYTSYYSTNAATGNHLL*
SsDof27-4	Sspon.007D0018410	CDS	ATGATCTTCCCCCCTGCCTTCCTGGATTCCTCGAGCTGGAACGATAACCAGCATCATCAGCAACAGCAGCAAGCCCACCACCAGCACCAGGTTGCGGCCAACGGCGGTGGCGGAGGCGGCGACGCCAATCATGAGCTCCTCCAGCAACCAATCATGGGGGGAGCGCTTCCCGATGGAGGAGGTGGAGGTGGTGGTGGCGGGGGACAGGTTGGGGGCCCCGCGAAGCCCATGTCCATGGCGGAGCGCGCGCGCCTCGCGAGGATCCCGCTGCCGGAGCCGGGGCTCAAGTGCCCGCGCTGCGACTCCACCAACACCAAGTTCTGCTACTTCAACAACTACTCCCTCTCCCAGCCGCGCCACTTCTGCCGGGCCTGCCGCCGCTACTGGACGCGCGGCGGC…
		Protein	MIFPPAFLDSSSWNDNQHHQQQQQAHHQHQVAANGGGGGGDANHELLQQPIMGGALPDGGGGGGGGGGQVGGPAKPMSMAERARLARIPLPEPGLKCPRCDSTNTKFCYFNNYSLSQPRHFCRACRRYWTRGGALRNVPVGGGYRRHAKRAKPKQQQQATAGGAASAGTGTANAALHQAPAGSTASSAAACTATTTNALPRGPGGGMLGGGLSMLPPLLRLADFDAMSLGSTFSGISSMGKPGSIDAYSHSVGGGGIPAGLEQWRVQQMQSFPFLHAMDQGPLGPPLAMAMAAPGMFQLGLDTSDNGHGRGGNGGGEDGSSGGELHVMQAATKRESYPAPRGMYGDHHHHLAAAGGYTSYSTNAATGNHLL*
SsDof28-1	Sspon.007A0005700	CDS	ATGCTGCCTCACGTCGAGATGCCGGCCAGGGCGGCGGCCGCGTGCACCGGCGCGGCGGGCATCAAGCTGTTCGGCAAGGTCATCACCACGCAGCAGCAGCCGCCGCCGCTGCAGCCCATGCACCACGCGGGCGCCGGCGCCGTGCCACCGAGCAGGATGCAGCAGGCGTCGTCAGGGCGCGGGAACAACGCCGACCTGCTGGAGGAGGTGGCGCGGGCGCGCGCGGCGGCGGCCGAGGTGCGGTTGCCGTGCCCACGCTGCCTGAGCCGGGACACCAAGTTCTGCTACTTCAACAACTACAACGTCAACCAGCCGCGCCACTTCTGCCGGGCCTGCCACCGCTACTGGACGGCCGGCGGTGCAATCCGCAACGTGCCGATTGGCTCCGGCCGCCGCAAG…
		Protein	MLPHVEMPARAAAACTGAAGIKLFGKVITTQQQPPPLQPMHHAGAGAVPPSRMQQASSGRGNNADLLEEVARARAAAAEVRLPCPRCLSRDTKFCYFNNYNVNQPRHFCRACHRYWTAGGAIRNVPIGSGRRKNRPVLLPPAPHHAATATASTISTEDNDHRSGSGSPPVFAPVFTAPYLGGSPSQFTTSPAYAAAAGHPGTTTGQCLWL
SsDof28-2	Sspon.007B0005260	CDS	ATGCCGGCCAGGGCGGCGGCCGCGTGCACCGGCGCGGCGGGCATCAAGCTGTTCGGCAAGGTCATCACCACGCAGCAGCAGCAGCAGCCGCAGCAGCCCATGCACCACGCGCCACCGAGGCTGCAGCAGGCGTCGTCGGGGCGCGGGAACAACGCCGACCTGCTGGAGGAGGTGGCGCGGGCGCGCGCGGCGGCGGCCGAGGTGCGGCTTCCGTGCCCACGCTGCCTGAGCCGGGACACCAAGTTCTGCTACTTCAACAACTACAACGTCAACCAGCCGCGCCACTTCTGCCGGGCCTGCCACCGCTACTGGACGGCCGGCGGTGCGATCCGCAACGTGCCGATTGGCTCCGGCCGCCGCAAGAACCGCCCCGTGCTGCTCCCACCGGCGCCGCACCAC…
		Protein	MPARAAAACTGAAGIKLFGKVITTQQQQQPQQPMHHAPPRLQQASSGRGNNADLLEEVARARAAAAEVRLPCPRCLSRDTKFCYFNNYNVNQPRHFCRACHRYWTAGGAIRNVPIGSGRRKNRPVLLPPAPHHAATATASTISSDDNGHRSGSGSPPVFAPVFTAPYLGGSPSQFTTSPAYAAAAGIGKDREDRRLVSVTDSERYLRESPPVK*
SsDof28-3	Sspon.007B0005270	CDS	ATGCACCACGCGCCACCGAGGCTGCAGCAGGCGTCGTCAGGGCGCGGGAACAACGCCGACCTGCTGGAGGAGGTGGCGCGGGCGCGCGCGGCGGCGGCCGAGGTGCGGTTGCCGTGCCCACGCTGCCTGAGCCGGGACACCAAGTTCTGCTACTTCAACAACTACAACGTCAACCAGCCGCGCCACTTCTGCCGGGCCTGCCACCGCTACTGGACGGCCGGCGGTGCGATCCGCAACGTGCCGATTGGCTCCGGCCGCCGCAAGAACCGCCCCGTGCTGCTCCCACCGGCGCCGCACCACGCTGCCACCGCCACCGCCAGTACTATCAGCTCCGACGACAACGCCACCGCTCGGGCTCGGGGTCTCCTCCGGTGTTCGCCCCTGTGTTCACCGCGCCCT…
		Protein	MHHAPPRLQQASSGRGNNADLLEEVARARAAAAEVRLPCPRCLSRDTKFCYFNNYNVNQPRHFCRACHRYWTAGGAIRNVPIGSGRRKNRPVLLPPAPHHAATATASTISSDDNATARARGLLRCSPLCSPRPTSAARPLSSPRRRLTPPPPVTRGRRRGSAVAGIGKDREDRRLVSVTDSERYLRESPPVK*
SsDof28-4	Sspon.007C0003290	CDS	ATGCCGGCCAGGGCGGCGGCCGCGTGCACCGGCGCGGCGGGCATCAAGCTGTTCGGCAAGGTCATCACCACGCAGCAGCCGCCGCCGCCGCTGCAGCCCATGCACCACGCGGGCGCCGGCGCCGTGCCACCGAGCAGGATGCAGCAGGCGTCGTCAGGGCGCGGGAACAACGCCGACCTGCTGGAGGAGGTGGCGCGGGCGCGCGCGGCGGCGGCCGAGGTGCGGTTGCCGTGCCCACGCTGCCTGAGCCGGGACACCAAGTTCTGCTACTTCAACAACTACAACGTCAACCAGCCGCGCCACTTCTGCCGGGCCTGCCACCGCTACTGGACGGCCGGCGGCGCGATCCGCAACGTGCCGATTGGCTCCGGCCGCCGCAAGAACCGCCCCGTGCTGCTC…
		Protein	MPARAAAACTGAAGIKLFGKVITTQQPPPPLQPMHHAGAGAVPPSRMQQASSGRGNNADLLEEVARARAAAAEVRLPCPRCLSRDTKFCYFNNYNVNQPRHFCRACHRYWTAGGAIRNVPIGSGRRKNRPVLLPPAPHHAATATTTASTISADDNDHRSGSGSPPVFASVFTAPYLGGSPSQFTTSPAYAAAAGHPGTTTGQCLWLVATTDRPVASDRAFLI*
SsDof29	Sspon.007A0009260	CDS	ATGAAGCTCTCCTCGTCGCACCACCTGCTCGAGAGCTCCAGCATCCTCCTCTCGTCGCACCACCGCAACACCACCGTCGTTGCACGGATGTTGTCCTCTCACTGCGAGAACGTCATGCTGCCCTACGCGCCGGGGCGGCGGGCGGCGGCGGTGCTGCTCGACCACCGGCGGTACCGCCCGAACGTCGTCGAGGTGGCGCCCAGCTGCCCGCGCTGCGACTCGCCAAACACCAAGTTCTGCTACTACAACAACTACAGCCTCAGCCAGCCCCGCTACTTCTGCAAGGGCTGCCGCCGCTACTGGACCAAGGGCGGCTCCCTCCGCAACGTGCCCGTCGGCGGCGGGTGCCGGAAGAACCGCCGGGGCAAGCCGGTGGTGCGAGCCATGGCCGTCGATGCC…
		Protein	MKLSSSHHLLESSSILLSSHHRNTTVVARMLSSHCENVMLPYAPGRRAAAVLLDHRRYRPNVVEVAPSCPRCDSPNTKFCYYNNYSLSQPRYFCKGCRRYWTKGGSLRNVPVGGGCRKNRRGKPVVRAMAVDAAAVAAASGMIGSSPVGLCHQPTDDAAENPAVAHEGSTIDLALLYAKFLNHQPAAAAAERCAAAVVPESLDTLSGSSSGDDVSPVVVPPRDQQPLTTQDGGFGELSAAASAEPSAAPPQCPDDACAEVLEAAFSVDPRCYDSLGLPPDGGDLVLPWTWHLGAKYEPFDPLPEDAMSLQVQDGFAGDDDVWSSALASEGLEAALCSRP*

## Sheet: Sheet2
Sspon.001A0004310	1
	1
Sspon.001A0021890	2
	2
Sspon.001A0025480	3
	3
Sspon.001A0029370	4
	4
Sspon.001A0036180	5
	5
Sspon.001A0039820	6
	6
Sspon.001A0040020	7
	7
Sspon.001A0040040	8
	8
Sspon.001B0004180	9
	9
Sspon.001B0025890	10
	10
Sspon.001B0029870	11
	11
Sspon.001B0032400	12
	12
Sspon.001B0041380	13
	13
Sspon.001B0043630	14
	14
Sspon.001B0046520	15
	15
Sspon.001C0004410	16
	16
Sspon.001C0007723	17
	17
Sspon.001C0007730	18
	18
Sspon.001C0008341	19
	19
Sspon.001C0022160	20
	20
Sspon.001C0025912	21
	21
Sspon.001C0028070	22
	22
Sspon.001D0003951	23
	23
Sspon.001D0022120	24
	24
Sspon.001D0026050	25
	25
Sspon.001D0028210	26
	26
Sspon.001D0029560	27
	27
Sspon.001D0041800	28
	28
Sspon.001D0049210	29
	29
Sspon.001D0049380	30
	30
Sspon.002A0009300	31
	31
Sspon.002A0015730	32
	32
Sspon.002A0040110	33
	33
Sspon.002B0000581	34
	34
Sspon.002B0036670	35
	35
Sspon.002B0036710	36
	36
Sspon.002C0001090	37
	37
Sspon.002C0016840	38
	38
Sspon.002C0040670	39
	39
Sspon.002C0041860	40
	40
Sspon.002D0001620	41
	41
Sspon.002D0035330	42
	42
Sspon.002D0036520	43
	43
Sspon.003A0006040	44
	44
Sspon.003A0028620	45
	45
Sspon.003A0031600	46
	46
Sspon.003B0014700	47
	47
Sspon.003B0025800	48
	48
Sspon.003B0026381	49
	49
Sspon.003B0032940	50
	50
Sspon.003C0009580	51
	51
Sspon.003C0015340	52
	52
Sspon.003C0028740	53
	53
Sspon.003C0029740	54
	54
Sspon.003C0029780	55
	55
Sspon.003C0036300	56
	56
Sspon.003D0009930	57
	57
Sspon.003D0013530	58
	58
Sspon.003D0018600	59
	59
Sspon.003D0018660	60
	60
Sspon.004A0005590	61
	61
Sspon.004B0005410	62
	62
Sspon.004B0006870	63
	63
Sspon.004C0003870	64
	64
Sspon.004C0005730	65
	65
Sspon.004C0007880	66
	66
Sspon.004C0007890	67
	67
Sspon.004D0009220	68
	68
Sspon.005A0001180	69
	69
Sspon.005B0004970	70
	70
Sspon.005C0003500	71
	71
Sspon.005D0000820	72
	72
Sspon.005D0008750	73
	73
Sspon.006A0001010	74
	74
Sspon.006A0001071	75
	75
Sspon.006B0000220	76
	76
Sspon.006B0011060	77
	77
Sspon.007A0005700	78
	78
Sspon.007A0009260	79
	79
Sspon.007A0015970	80
	80
Sspon.007A0015980	81
	81
Sspon.007B0005260	82
	82
Sspon.007B0005270	83
	83
Sspon.007B0020182	84
	84
Sspon.007C0001360	85
	85
Sspon.007C0003290	86
	86
Sspon.007C0023290	87
	87
Sspon.007D0018410	88
	88
Sspon.008B0007501	89
	89
