# Supplementary material for: Allele specific expression of Dof genes responding to hormones and abiotic stresses in sugarcane
Source: PLoS One. 2020 Jan 16;15(1):e0227716. doi: 10.1371/journal.pone.0227716 (PMC6964845; doi:10.1371/journal.pone.0227716)
Supplement: S3 Table — (XLSX) [file pone.0227716.s003.xlsx]

## Sheet: Sheet1
Duplicated Dof genes in Saccharum spontaneum.
Gene Name	Gene ID	Gene Name	Gene ID	Duplication Type
SsDof1-1	Sspon.001A0039820	SsDof1-2	Sspon.001A0040020	Tandem duplication
SsDof1-3	Sspon.001A0040040	SsDof1-4	Sspon.001B0041380	Segmental duplication
SsDof1-3	Sspon.001A0040040	SsDof1-7	Sspon.007C0001360	Segmental duplication
SsDof1-3	Sspon.001A0040040	SsDof1-6	Sspon.003A0031600	Segmental duplication
SsDof1-4	Sspon.001B0041380	SsDof1-6	Sspon.003A0031600	Segmental duplication
SsDof1-4	Sspon.001B0041380	SsDof1-7	Sspon.007C0001360	Segmental duplication
SsDof1-5	Sspon.001D0049380	SsDof1-7	Sspon.007C0001360	Segmental duplication
SsDof1-6	Sspon.003A0031600	SsDof1-7	Sspon.007C0001360	Segmental duplication
SsDof2-1	Sspon.001A0036180	SsDof2-2	Sspon.001B0043630	Segmental duplication
SsDof3-3	Sspon.001D0029560	SsDof3-1	Sspon.001A0029370	Segmental duplication
SsDof6-1	Sspon.001A0021890	SsDof6-2	Sspon.001B0025890	Segmental duplication
SsDof6-1	Sspon.001A0021890	SsDof6-3	Sspon.001C0022160	Segmental duplication
SsDof6-1	Sspon.001A0021890	SsDof6-5	Sspon.008B0007501	Segmental duplication
SsDof6-1	Sspon.001A0021890	SsDof6-4	Sspon.001D0022120	Segmental duplication
SsDof6-2	Sspon.001B0025890	SsDof6-3	Sspon.001C0022160	Segmental duplication
SsDof6-2	Sspon.001B0025890	SsDof6-5	Sspon.008B0007501	Segmental duplication
SsDof6-2	Sspon.001B0025890	SsDof6-4	Sspon.001D0022120	Segmental duplication
SsDof6-3	Sspon.001C0022160	SsDof6-5	Sspon.008B0007501	Segmental duplication
SsDof6-3	Sspon.001C0022160	SsDof6-4	Sspon.001D0022120	Segmental duplication
SsDof6-4	Sspon.001D0022120	SsDof6-5	Sspon.008B0007501	Segmental duplication
SsDof7-1	Sspon.001A0004310	SsDof7-3	Sspon.001C0004410	Segmental duplication
SsDof7-1	Sspon.001A0004310	SsDof7-4	Sspon.001D0003951	Segmental duplication
SsDof7-1	Sspon.001A0004310	SsDof7-2	Sspon.001B0004180	Segmental duplication
SsDof7-2	Sspon.001B0004180	SsDof7-3	Sspon.001C0004410	Segmental duplication
SsDof7-2	Sspon.001B0004180	SsDof7-4	Sspon.001D0003951	Segmental duplication
SsDof7-3	Sspon.001C0004410	SsDof7-4	Sspon.001D0003951	Segmental duplication
SsDof8-1	Sspon.001C0007723	SsDof8-3	Sspon.001C0008341	Tandem duplication
SsDof9-1	Sspon.002A0015730	SsDof9-2	Sspon.002C0016840	Segmental duplication
SsDof11-1	Sspon.002B0000581	SsDof11-2	Sspon.002C0001090	Segmental duplication
SsDof13-2	Sspon.003B0026381	SsDof13-6	Sspon.003D0018660	Segmental duplication
SsDof13-2	Sspon.003B0026381	SsDof13-3	Sspon.003C0029740	Segmental duplication
SsDof13-3	Sspon.003C0029740	SsDof13-6	Sspon.003D0018660	Segmental duplication
SsDof14-1	Sspon.003B0025800	SsDof14-2	Sspon.003C0028740	Segmental duplication
SsDof19-1	Sspon.004B0005410	SsDof19-2	Sspon.004C0003870	Segmental duplication
SsDof20-1	Sspon.004B0006870	SsDof20-2	Sspon.004C0007880	Segmental duplication
SsDof20-1	Sspon.004B0006870	SsDof20-4	Sspon.004D0009220	Segmental duplication
SsDof20-1	Sspon.004B0006870	SsDof20-3	Sspon.004C0007890	Segmental duplication
SsDof20-2	Sspon.004C0007880	SsDof20-4	Sspon.004D0009220	Segmental duplication
SsDof20-2	Sspon.004C0007880	SsDof20-3	Sspon.004C0007890	Tandem duplication
SsDof20-3	Sspon.004C0007890	SsDof20-4	Sspon.004D0009220	Segmental duplication
SsDof22-3	Sspon.005D0008750	SsDof22-1	Sspon.005B0004970	Segmental duplication
SsDof22-3	Sspon.005D0008750	SsDof22-4	Sspon.006B0011060	Segmental duplication
SsDof23-1	Sspon.005A0001180	SsDof23-2	Sspon.005D0000820	Segmental duplication
SsDof27-2	Sspon.007A0015980	SsDof27-3	Sspon.007B0020182	Segmental duplication
SsDof27-2	Sspon.007A0015980	SsDof27-4	Sspon.007D0018410	Segmental duplication
SsDof27-3	Sspon.007B0020182	SsDof27-4	Sspon.007D0018410	Segmental duplication
SsDof28-1	Sspon.007A0005700	SsDof28-4	Sspon.007C0003290	Segmental duplication
SsDof28-1	Sspon.007A0005700	SsDof28-2	Sspon.007B0005260	Segmental duplication
SsDof28-4	Sspon.007C0003290	SsDof28-2	Sspon.007B0005260	Segmental duplication
