# Supplementary material for: Allele specific expression of Dof genes responding to hormones and abiotic stresses in sugarcane
Source: PLoS One. 2020 Jan 16;15(1):e0227716. doi: 10.1371/journal.pone.0227716 (PMC6964845; doi:10.1371/journal.pone.0227716)
Supplement: S5 Table — (XLSX) [file pone.0227716.s005.xlsx]

## Sheet: Sheet1
RNA-seq data of SsDof genes that were used in this study.
Gene Name	Gene ID	root-t	root-m	root-b	pre-m-stem3	pre-m-stem6	pre-m-stem9	m-stem3	m-stem6	m-stem9	leaf-b	leaf-m	leaf-u	water	ABA	GA	IAA	ET
SsDof1-1	Sspon.001A0039820	0	0	0	0	0	0	0	0	0	0.0316667	0.0333333	0	0	0	0	0	0
SsDof1-2	Sspon.001A0040020	0	0	0	0	0	0	0	0	0	0	0	0	0	0	0	0	0
SsDof1-3	Sspon.001A0040040	5.09333	10.6633	10.35	3.14	2.82	3.74	3.13	5.81	2.31	2.32	1.39333	1.67	1.02	1.72	2.01	2.96	2.55
SsDof1-4	Sspon.001B0041380	7.42667	12.8633	11.3867	6.92	3.97	4.74	3.18	8.84	3.95	4.86167	2.545	2.348	4.31	2.49	4.12	2.92	3.99
SsDof1-5	Sspon.001D0049380	2.85	3.33333	3.20667	1.14	0.87	1.84	1.53	4.09	2.1	1.48333	0.548333	0.714	0.41	0.85	0	1.1	1.5
SsDof1-6	Sspon.003A0031600	7.25333	9.13667	9.92333	0	1.29	0	1.32	4.97	4.8	3.71833	2.40333	2.54	2.97	1.73	1.89	0.34	0
SsDof1-7	Sspon.007C0001360	3.47333	8.05	8.28333	2.22	1.19	1.02	4.37	5.16	3.79	2.32	1.02667	1.192	3.54	0.56	1.87	2.64	0.92
SsDof2-1	Sspon.001A0036180	2.23333	0.696667	0.693333	1.29	0	0	0.06	0	0	0.641667	0.00833333	0.026	0	0	0	0	0
SsDof2-2	Sspon.001B0043630	3.49333	1.04	1.71	0	0	0	0.06	0	0	0.451667	0.0366667	0.022	0.31	0.27	0.17	0.17	0
SsDof3-1	Sspon.001A0029370	0	0	0	0	0	0	0.17	0	0	0.398333	0.0116667	0	0	0	0	0	0
SsDof3-2	Sspon.001C0028070	0	0	0	0	0	0	0	0	0	0.801667	0.0183333	0.028	0	0	0	0	0
SsDof3-3	Sspon.001D0029560	0	0	0	0	0	0	0	0	0	0.525	0.035	0	0	0	0.21	0	0
SsDof4-1	Sspon.001B0032400	0.0366667	0	0.0633333	0	0	0	0	0	0	1.62167	0.628333	1.3	1.24	0.4	1.48	0.51	0.28
SsDof4-2	Sspon.001B0046520	0	0	0	0	0	0	0	0	0	1.00833	0.445	0.776	0	0	1.04	0.18	1.21
SsDof4-3	Sspon.001D0028210	0	0	0	0	0	0	0	0	0	0.45	0.2	0.408	0	0	0	0.55	1.23
SsDof5-1	Sspon.001A0025480	1.05667	3.64667	3.50667	0.31	0.69	0.47	0.37	1.15	0.18	0.06	0.213333	0.078	0	0	0.09	0.37	0.08
SsDof5-2	Sspon.001B0029870	9.99	26.51	28.6233	3.33	2.49	1.78	0.98	9.09	3.7	1.28833	2.14667	1.414	2.36	0.42	1.88	3.09	1.27
SsDof5-3	Sspon.001C0025912	10.8267	36.52	43.28	0	9.1	4.58	1.26	13.89	7.05	2.06667	4.025	3.54	1.63	2.54	4.27	1.56	1.32
SsDof5-4	Sspon.001D0026050	4.94	9.10333	10.63	1.24	1.2	2.22	0.71	3.32	2.13	0.78	1.21833	0.73	1.19	0.8	1.02	1.43	0.31
SsDof6-1	Sspon.001A0021890	9.75	21.5933	21.93	3.88	9.44	10.17	4.57	12.77	10.55	1.34833	3.77833	4.844	11.34	8.26	7.49	3.46	5.52
SsDof6-2	Sspon.001B0025890	8.30333	19.56	19.5767	4.63	3.97	5.08	3.54	11.85	10.31	1.055	2.90167	4.658	8.66	6.87	5.31	4.72	7.43
SsDof6-3	Sspon.001C0022160	5.80333	12.65	14.2367	3.46	6.93	4.21	2.91	4.1	4.26	0.703333	1.59	2.012	5.48	5.51	3.46	4.88	6.1
SsDof6-4	Sspon.001D0022120	5.6	11.59	14.46	1.93	4.33	5.9	3.21	9.23	7.75	0.975	1.79667	3.388	8.03	5.02	4.46	2.75	7.31
SsDof6-5	Sspon.008B0007501	5.16667	13.4733	12.4	1.13	5.64	5.63	3.82	9.08	7.47	0.91	2.16	2.458	7.78	3.84	3.7	1.08	4.03
SsDof7-1	Sspon.001A0004310	6.18667	22.34	24.9367	0	22.14	17.61	8.31	10.11	8.44	1.21667	4.205	10.78	12.19	22.62	13.42	30.1	27.4
SsDof7-2	Sspon.001B0004180	4.64333	18.7067	18.7167	0.57	19.41	12.71	2.82	5.61	5.25	0.868333	3.11333	9.108	9.39	18.54	9.54	26.86	24.69
SsDof7-3	Sspon.001C0004410	29.44	71.1533	80.64	28.63	47.79	37.79	25.45	22.29	15.37	7.05167	16.7233	36.762	121.6	50.88	33.99	92.64	81.9
SsDof7-4	Sspon.001D0003951	10.5767	29.9233	18.4833	4.69	26.98	23.43	6.55	12.2	9.49	1.93833	8.31667	17.156	35.47	19.64	23.91	47.96	29.83
SsDof8-1	Sspon.001C0007723	8.88667	10.3233	10.3967	1.21	1.91	1.74	2.79	2.85	2.94	12.2583	11.2567	10.984	21.05	15.87	14	10.42	16.89
SsDof8-2	Sspon.001C0007730	0	0	1.39667	0	0	0	0	0.69	0	0	0	0	0	0	0	0	0
SsDof8-3	Sspon.001C0008341	1.94667	2.81	2.78	0	0	0	2.26	1.83	0.75	4.86167	5.16833	4.372	8.1	10.2	4.78	3.44	4.65
SsDof9-1	Sspon.002A0015730	4.09667	5.07667	4.84333	6.8	11.6	2.72	18.71	5.12	2.76	3.66667	4.44333	1.604	2.17	4.13	5.33	0.84	0
SsDof9-2	Sspon.002C0016840	6.23333	4.66333	8.13	6.68	4.53	5.26	6.1	2.44	1.22	6.93333	10.7417	4.116	7.32	3.97	11.12	3.16	3.61
SsDof10	Sspon.002A0009300	68.47	53.28	69.3367	18.14	17.09	8.35	10.67	20.44	10.06	14.28	7.39	9.484	2.29	9.49	17.65	6.68	9.18
SsDof11-1	Sspon.002B0000581	0	0	0	0	0	0	0	0	0	0	0	0.004	0	0	0	0	0
SsDof11-2	Sspon.002C0001090	0	0.173333	0.06	0	0	0	0	0	0	0	0.035	0.028	0.24	0	0	0	0
SsDof11-3	Sspon.002D0001620	0	0.03	0.1	0	0	0	0	0	0	0	0	0.016	0	0	0	0.14	0
SsDof12-1	Sspon.003A0028620	0.546667	0.343333	0	0	11.12	6.42	0	1.11	3.02	0.02	0.06	0	0	0.25	0.85	0	0
SsDof12-2	Sspon.003B0032940	0.126667	0	0.346667	0	2.33	1.13	0	2.04	1.46	0	0.0133333	0	0	0	0.43	0	0
SsDof12-3	Sspon.003C0036300	0.363333	0.26	0.453333	0	7.05	3.21	0.72	1.06	4.6	0.0166667	0.0833333	0.01	0	0	1.26	0	0
SsDof13-1	Sspon.003A0006040	0.576667	1.81667	0.86	0	4.16	0	11.2	8.26	3.08	1.77333	0.758333	0.226	0.82	9.21	10.25	34.44	14.53
SsDof13-2	Sspon.003B0026381	2.4	2.10333	3.26333	8.9	9.16	5.58	20.84	10.82	8.2	7.01833	8.56	6.524	0.54	11.79	18.54	33.38	11.18
SsDof13-3	Sspon.003C0029740	1.57667	2.06333	1.14667	4.2	4.29	2.27	13.57	6.47	5.89	3.83833	6.71333	7.248	0	11.19	14.14	39.51	15.75
SsDof13-4	Sspon.003C0029780	0.396667	0.856667	0.633333	1.08	0	0	0	0	0	0.223333	0.23	0.384	0.4	0	0	0	0
SsDof13-5	Sspon.003D0018600	0	0	0	0	0	0	0	0	0	0	0	0	0	0	0	0	0
SsDof13-6	Sspon.003D0018660	4.71667	6.68667	7.26333	15.62	22.53	21.17	29.56	21.37	15.87	8.59	20.8683	26.132	0.68	24.51	28.43	81.58	38.52
SsDof14-1	Sspon.003B0025800	0.736667	0.81	0.796667	0	0.56	0	0.22	0.74	0.67	1.045	0.151667	0.094	0.73	0.19	0.84	0.44	0.12
SsDof14-2	Sspon.003C0028740	3.85333	4.27333	3.87333	3.1	0.56	0.32	2.66	2.6	2.01	3.91167	0.435	0.262	2.77	0.48	4.36	0.3	1.13
SsDof15-1	Sspon.003B0014700	4.86667	4.84333	5.75667	0	1.54	0	0.37	0.74	0	2.66167	1.09333	2.094	0	0	0	0	1.47
SsDof15-2	Sspon.003D0013530	6.98	8.84667	14.1267	0	1.72	0	0	1.75	0	1.35333	1.385	2.278	0	0.42	0	0	0
SsDof16-1	Sspon.003C0015340	4.33667	8.53	11.6633	0	0	0	0.52	0.31	0	5.74833	0.786667	0.556	0	0	0.45	1.01	0
SsDof16-2	Sspon.003D0009930	13.3767	22.0567	24.05	1.37	0	0	2.12	0.92	0.73	11.6733	1.86167	0.91	0.59	0.5	3.65	0	0
SsDof17	Sspon.003C0009580	0.646667	0.22	0.0766667	0.76	0	0	0	0	0	2.34333	0.09	0.006	0	0	4.31	0	0
SsDof18-1	Sspon.001D0049210	2.73333	2.96667	3.18	0	5.77	3.9	1.35	4.23	0.62	0.055	3.38833	5.18	4.64	7.11	4.26	6.33	4.99
SsDof18-2	Sspon.004A0005590	10.7467	5.98333	7.90667	2.75	6.73	4.78	0.88	2.04	1.99	0.37	7.27	10.172	26.56	8.89	7.79	12.55	9.49
SsDof18-3	Sspon.004C0005730	8.20667	5.61667	8.10667	2.54	6.78	6.39	2.83	5.66	2.83	0.298333	11.785	16.226	23.69	13.16	9.4	14.39	12.06
SsDof19-1	Sspon.004B0005410	30.46	47.01	39.0333	11.81	1.72	0	13.16	0	3	19.1433	0.581667	0.322	1.26	0.54	7.55	0.48	0.65
SsDof19-2	Sspon.004C0003870	3.34333	8.3	6.85667	2.8	0	5.15	0.82	2.79	0	3.94667	0.0916667	0	0	0	0	0	0
SsDof20-1	Sspon.004B0006870	38.5267	65.6767	79.0867	5.67	6.33	5.88	12.19	10.31	5.45	8.795	3.35167	3.676	6.15	4.73	10.89	4.03	3.74
SsDof20-2	Sspon.004C0007880	10.1567	20.29	19.7	4.87	1.43	1.11	7.56	4.31	5.81	2.41667	0.668333	0.76	0.9	2.81	5.23	1.07	4.44
SsDof20-3	Sspon.004C0007890	50.7033	78.9333	95.18	10.03	7.13	6.1	6.36	9.13	6.31	11.0567	5.30833	5.094	9.92	4.81	8.73	6.07	4.79
SsDof20-4	Sspon.004D0009220	58.2667	108.307	124.86	18.14	11.31	9.73	23.71	22.15	15.41	13.8867	5.88	6.358	9.9	6.93	11.46	5.8	6.29
SsDof21	Sspon.007C0023290	0.246667	0.506667	0.336667	0	0	0.49	0.27	0.14	0.27	0.0583333	0.0183333	0.086	0	0	0.18	0	0
SsDof22-1	Sspon.005B0004970	18.2267	27.6267	28.0567	1.82	10.48	7.8	8.11	11.02	9.36	1.48	1.40833	1.714	2.52	1.04	4.13	1.44	4.02
SsDof22-2	Sspon.005C0003500	0	0	0.0766667	0	0	0	0	0	0	0.465	0.413333	0.666	0	0	0	0	0
SsDof22-3	Sspon.005D0008750	14.1133	22.07	28.3433	1.95	3.07	4.96	5.48	4.15	3.85	1.05167	0.603333	0.864	3	2.45	2.55	1.12	1.2
SsDof22-4	Sspon.006B0011060	42.2633	68.8133	78.5267	21.55	12.68	21.6	29.51	29.66	16.76	5.20667	3.10167	5.35	6.56	3.9	4.94	4.09	4.74
SsDof23-1	Sspon.005A0001180	33.5867	39.64	39.74	11.88	19.76	20.84	18.34	32.44	28.64	4.635	6.41833	13.176	4.43	3.06	3.59	2.14	7.79
SsDof23-2	Sspon.005D0000820	30.0267	27.73	26.9333	8.2	16.42	15.18	13.78	15.8	19.53	3.36833	9.39667	13.57	5.66	5.35	2.64	1.03	8.64
SsDof24-1	Sspon.006A0001010	79.5167	115.83	127.537	55.11	61.57	35.4	63.28	77.48	41.18	36.4733	52.275	48.93	10.37	17.34	36.62	14.15	22.68
SsDof24-2	Sspon.006A0001071	38.2333	59.4433	70.9533	43.72	33.76	50.07	52.3	46.74	21.59	30.745	37.8	34.044	4.15	10.29	19.77	6.92	15.25
SsDof24-3	Sspon.006B0000220	39.8967	59.5967	74.8167	23.49	53.3	29.42	47.69	64.65	31.37	20.515	35.16	32.16	6.99	15.03	15.97	10.57	14.83
SsDof25-1	Sspon.002B0036670	2.73333	2.16667	2.40667	1.95	2.32	0.85	0.38	1.17	0.29	2.36333	0.231667	0.402	0	0	0.83	1.29	0
SsDof25-2	Sspon.002B0036710	2.05333	1.15667	1.53	0.77	0	0	0.57	1.7	2.02	3.57	0.263333	0.424	0	0.14	2.07	0.58	0.34
SsDof25-3	Sspon.002C0041860	2.87667	3.79	3.81	1.45	1.06	0	1.95	2.48	2.62	3.54833	0.338333	0.646	0	0	2.4	0.67	0.36
SsDof25-4	Sspon.002D0036520	2.12667	2.15667	2.39	1.52	0	0.68	1.97	1.84	1.55	2.13	0.143333	0.29	0	0	1.8	0.65	0
SsDof26-1	Sspon.001D0041800	0	0	0	0	0	0	0	0	0	0.0383333	0	0.014	0	0	0	0	0
SsDof26-2	Sspon.002A0040110	0	0	0	0	0	0	0	0	0	0	0	0	0	0	0	0	0
SsDof26-3	Sspon.002C0040670	0	0	0	0	0	0	0	0	0	0.085	0.0116667	0	0	0	0	0	0
SsDof26-4	Sspon.002D0035330	0	0	0	0	0	0	0	0	0	0.25	0.045	0	0	0	0.24	0	0
SsDof27-1	Sspon.007A0015970	0.74	1.54667	0.57	1.3	0	0	0.99	0.31	0.9	0.676667	0.0366667	0.024	0	2.73	4.17	0.95	0
SsDof27-2	Sspon.007A0015980	6.85	6.45	6.63667	3.12	0.66	1.66	2.32	1.68	1.23	4.21333	1.40167	2.73	2.99	2.35	3.36	6.01	4.91
SsDof27-3	Sspon.007B0020182	5.90667	7.42333	6.8	5.91	0.49	0.57	1.84	1.69	2.12	5.48333	1.93	4.008	3.25	3.51	3.68	4	6.28
SsDof27-4	Sspon.007D0018410	4.9	5.06333	4.87667	3.23	1	0	1.11	1.9	0.93	4.79833	1.48	2.828	3.55	2.02	5.57	4.67	2.39
SsDof28-1	Sspon.007A0005700	1.55667	0.573333	1.53333	0	0	0	0.66	0.58	0	4.71333	0.431667	0	0	0	4.35	0	0
SsDof28-2	Sspon.007B0005260	0.49	0.49	0.236667	0	0	0	0.82	0	0	1.51	0.05	0	0	0	0	0	0
SsDof28-3	Sspon.007B0005270	0.246667	0.136667	0	0	0	0	0	0	0	0.588333	0.015	0.024	0	0	0.6	0	0
SsDof28-4	Sspon.007C0003290	2.06667	1.94	1.27667	0	0	0	1.2	0.79	0	6.58167	0.36	0.02	1.91	0	0.97	0	0
SsDof29	Sspon.007A0009260	0.326667	0.17	0.0733333	0	0	0	0.87	0	0	4.95167	0.401667	0.412	0.35	1.05	7.42	0.2	0.18
